# Supplementary material for: Cobalt-catalyzed peri-selective alkoxylation of 1-naphthylamine derivatives
Source: Beilstein J Org Chem. 2018 Aug 9;14:2090–7. doi: 10.3762/bjoc.14.183 (PMC6122339; doi:10.3762/bjoc.14.183)
Supplement: File 2 — Crystallographic information file for compound 3aa. [file Beilstein_J_Org_Chem-14-2090-s002.cif]

data_201709188
_audit_creation_date              2017-10-10
_audit_creation_method
;
Olex2 1.2
(compiled 2017.08.10 svn.r3458 for OlexSys, GUI svn.r5381)
;
_shelx_SHELXL_version_number      '2014/7'
_publ_contact_author_address      ?
_publ_contact_author_email        ?
_publ_contact_author_id_orcid     ?
_publ_contact_author_name         ''
_publ_contact_author_phone        ?
_publ_section_references
;
Dolomanov, O.V., Bourhis, L.J., Gildea, R.J, Howard, J.A.K. & Puschmann, H.
 (2009), J. Appl. Cryst. 42, 339-341.

Sheldrick, G.M. (2008). Acta Cryst. A64, 112-122.

Sheldrick, G.M. (2015). Acta Cryst. C71, 3-8.
;
_chemical_name_common             ?
_chemical_name_systematic         ?
_chemical_formula_moiety          'C19 H12 F6 N2 O2'
_chemical_formula_sum             'C19 H12 F6 N2 O2'
_chemical_formula_weight          414.31
_chemical_melting_point           ?
_chemical_oxdiff_formula          C38H41N2O2F6
loop_
  _atom_type_symbol
  _atom_type_description
  _atom_type_scat_dispersion_real
  _atom_type_scat_dispersion_imag
  _atom_type_scat_source
 'C' 'C' 0.0181 0.0091 'International Tables Vol C Tables 4.2.6.8 and 6.1.1.4'
 'H' 'H' 0.0000 0.0000 'International Tables Vol C Tables 4.2.6.8 and 6.1.1.4'
 'F' 'F' 0.0727 0.0534 'International Tables Vol C Tables 4.2.6.8 and 6.1.1.4'
 'N' 'N' 0.0311 0.0180 'International Tables Vol C Tables 4.2.6.8 and 6.1.1.4'
 'O' 'O' 0.0492 0.0322 'International Tables Vol C Tables 4.2.6.8 and 6.1.1.4'

_shelx_space_group_comment
;
The symmetry employed for this shelxl refinement is uniquely defined
by the following loop, which should always be used as a source of
symmetry information in preference to the above space-group names.
They are only intended as comments.
;
_space_group_crystal_system       'orthorhombic'
_space_group_IT_number            61
_space_group_name_H-M_alt         'P b c a'
_space_group_name_Hall            '-P 2ac 2ab'
loop_
  _space_group_symop_operation_xyz
 'x, y, z'
 '-x+1/2, -y, z+1/2'
 'x+1/2, -y+1/2, -z'
 '-x, y+1/2, -z+1/2'
 '-x, -y, -z'
 'x-1/2, y, -z-1/2'
 '-x-1/2, y-1/2, z'
 'x, -y-1/2, z-1/2'

_cell_length_a                    7.3762(3)
_cell_length_b                    17.5081(5)
_cell_length_c                    28.0730(11)
_cell_angle_alpha                 90
_cell_angle_beta                  90
_cell_angle_gamma                 90
_cell_volume                      3625.4(2)
_cell_formula_units_Z             8
_cell_measurement_reflns_used     2262
_cell_measurement_temperature     293(2)
_cell_measurement_theta_max       67.6590
_cell_measurement_theta_min       4.7570
_shelx_estimated_absorpt_T_max    0.855
_shelx_estimated_absorpt_T_min    0.806
_exptl_absorpt_coefficient_mu     1.249
_exptl_absorpt_correction_T_max   1.00000
_exptl_absorpt_correction_T_min   0.72872
_exptl_absorpt_correction_type    multi-scan
_exptl_absorpt_process_details
;
CrysAlisPro 1.171.38.41k (Rigaku Oxford Diffraction, 2015)
Empirical absorption correction using spherical harmonics,
 implemented in SCALE3 ABSPACK scaling algorithm.
;
_exptl_absorpt_special_details    ?
_exptl_crystal_colour             colourless
_exptl_crystal_colour_primary     colourless
_exptl_crystal_density_diffrn     1.518
_exptl_crystal_density_meas       ?
_exptl_crystal_density_method     ?
_exptl_crystal_description        prism
_exptl_crystal_F_000              1680
_exptl_crystal_size_max           0.18
_exptl_crystal_size_mid           0.16
_exptl_crystal_size_min           0.13
_exptl_transmission_factor_max    ?
_exptl_transmission_factor_min    ?
_diffrn_reflns_av_R_equivalents   0.0291
_diffrn_reflns_av_unetI/netI      0.0334
_diffrn_reflns_Laue_measured_fraction_full 0.999
_diffrn_reflns_Laue_measured_fraction_max 0.999
_diffrn_reflns_limit_h_max        6
_diffrn_reflns_limit_h_min        -8
_diffrn_reflns_limit_k_max        20
_diffrn_reflns_limit_k_min        -13
_diffrn_reflns_limit_l_max        33
_diffrn_reflns_limit_l_min        -21
_diffrn_reflns_number             8287
_diffrn_reflns_point_group_measured_fraction_full 0.999
_diffrn_reflns_point_group_measured_fraction_max 0.999
_diffrn_reflns_theta_full         67.080
_diffrn_reflns_theta_max          67.080
_diffrn_reflns_theta_min          5.052
_diffrn_ambient_temperature       293(2)
_diffrn_detector                  'CCD plate'
_diffrn_detector_area_resol_mean  16.2312
_diffrn_detector_type             Eos
_diffrn_measured_fraction_theta_full 0.999
_diffrn_measured_fraction_theta_max 0.999
_diffrn_measurement_details
;
List of Runs (angles in degrees, time in seconds):

  # Type    Start    End  Width  t~exp~   \w     \q     \k     \f   Frames
--------------------------------------------------------------------------
  1  \w    -97.00 -50.00   0.50    2.25    --  -33.50 -57.00-180.00   94
  2  \w    -42.00 -11.00   0.50    2.25    --  -33.50 -77.00  60.00   62
  3  \w   -101.00 -55.00   0.50    2.25    --  -33.50 -77.00  60.00   92
  4  \w     68.00 101.00   0.50    2.25    --   36.47  37.00  60.00   66
  5  \w      6.00  38.00   0.50    2.25    --   36.47 -99.00 -30.00   64
  6  \w     41.00  77.00   0.50    2.25    --   36.47 -99.00 -30.00   72
  7  \w     81.00 106.00   0.50    2.25    --   36.47  77.00 120.00   50
  8  \w     12.00  39.00   0.50    2.25    --   36.47  77.00 120.00   54
  9  \w     84.00 109.00   0.50    2.25    --   36.47 178.00-150.00   50
 10  \w     15.00  45.00   0.50    2.25    --   36.47  37.00  60.00   60
 11  \w     47.00  89.00   0.50   15.00    --  108.00 -30.00-120.00   84
 12  \w     83.00 109.00   0.50   15.00    --  108.00 -94.00  30.00   52
 13  \w     45.00  90.00   0.50   15.00    --  108.00 -45.00   0.00   90
 14  \w     64.00  97.00   0.50   15.00    --  108.00 -45.00  30.00   66
 15  \w     41.00 102.00   0.50   15.00    --  108.00 -94.00   0.00  122
 16  \w     39.00 129.00   0.50   15.00    --  108.00 -15.00 -30.00  180
;
_diffrn_measurement_device        'four-circle diffractometer'
_diffrn_measurement_device_type   'Xcalibur, Eos, Gemini'
_diffrn_measurement_method        '\w scans'
_diffrn_orient_matrix_type
'CrysAlisPro convention (1999,Acta A55,543-557)'
_diffrn_orient_matrix_UB_11       -0.1806465000
_diffrn_orient_matrix_UB_12       -0.0059999000
_diffrn_orient_matrix_UB_13       0.0272571000
_diffrn_orient_matrix_UB_21       0.1010667000
_diffrn_orient_matrix_UB_22       0.0128348000
_diffrn_orient_matrix_UB_23       0.0473581000
_diffrn_orient_matrix_UB_31       -0.0275444000
_diffrn_orient_matrix_UB_32       0.0868593000
_diffrn_orient_matrix_UB_33       -0.0050656000
_diffrn_radiation_monochromator   graphite
_diffrn_radiation_probe           x-ray
_diffrn_radiation_type            CuK\a
_diffrn_radiation_wavelength      1.54184
_diffrn_source                    'fine-focus sealed X-ray tube'
_diffrn_source_type               'Enhance (Cu) X-ray Source'
_reflns_Friedel_coverage          0.000
_reflns_Friedel_fraction_full     .
_reflns_Friedel_fraction_max      .
_reflns_number_gt                 2224
_reflns_number_total              3240
_reflns_odcompleteness_completeness 99.81
_reflns_odcompleteness_iscentric  1
_reflns_odcompleteness_theta      66.97
_reflns_special_details
;
 Reflections were merged by SHELXL according to the crystal
 class for the calculation of statistics and refinement.
 
 _reflns_Friedel_fraction is defined as the number of unique
 Friedel pairs measured divided by the number that would be
 possible theoretically, ignoring centric projections and
 systematic absences.
;
_reflns_threshold_expression      'I > 2\s(I)'
_computing_cell_refinement        'CrysAlisPro 1.171.38.41k (Rigaku OD, 2015)'
_computing_data_collection        'CrysAlisPro 1.171.38.41k (Rigaku OD, 2015)'
_computing_data_reduction         'CrysAlisPro 1.171.38.41k (Rigaku OD, 2015)'
_computing_molecular_graphics     'Olex2 (Dolomanov et al., 2009)'
_computing_publication_material   'Olex2 (Dolomanov et al., 2009)'
_computing_structure_refinement   'ShelXL (Sheldrick, 2015)'
_computing_structure_solution     'ShelXS (Sheldrick, 2008)'
_refine_diff_density_max          0.269
_refine_diff_density_min          -0.216
_refine_diff_density_rms          0.035
_refine_ls_extinction_coef        .
_refine_ls_extinction_method      none
_refine_ls_goodness_of_fit_ref    1.027
_refine_ls_hydrogen_treatment     constr
_refine_ls_matrix_type            full
_refine_ls_number_parameters      262
_refine_ls_number_reflns          3240
_refine_ls_number_restraints      0
_refine_ls_R_factor_all           0.0715
_refine_ls_R_factor_gt            0.0489
_refine_ls_restrained_S_all       1.027
_refine_ls_shift/su_max           0.000
_refine_ls_shift/su_mean          0.000
_refine_ls_structure_factor_coef  Fsqd
_refine_ls_weighting_details
'w=1/[\s^2^(Fo^2^)+(0.0637P)^2^+0.5626P] where P=(Fo^2^+2Fc^2^)/3'
_refine_ls_weighting_scheme       calc
_refine_ls_wR_factor_gt           0.1281
_refine_ls_wR_factor_ref          0.1414
_refine_special_details           ?
_olex2_refinement_description
;
1. Fixed Uiso
 At 1.2 times of:
  All C(H) groups, All N(H) groups
2.a Ternary CH refined with riding coordinates:
 C17(H17)
2.b Aromatic/amide H refined with riding coordinates:
 C3(H3), C4(H4), C5(H5), C6(H6), C8(H8), C9(H9), C10(H10), C14(H14), C15(H15),
 C16(H16), N1(H1)
;
_atom_sites_solution_hydrogens    geom
_atom_sites_solution_primary      direct
_atom_sites_solution_secondary    ?
loop_
  _atom_site_label
  _atom_site_type_symbol
  _atom_site_fract_x
  _atom_site_fract_y
  _atom_site_fract_z
  _atom_site_U_iso_or_equiv
  _atom_site_adp_type
  _atom_site_occupancy
  _atom_site_site_symmetry_order
  _atom_site_calc_flag
  _atom_site_refinement_flags_posn
  _atom_site_refinement_flags_adp
  _atom_site_refinement_flags_occupancy
  _atom_site_disorder_assembly
  _atom_site_disorder_group
 C1 C 0.5725(3) 0.38728(12) 0.61134(9) 0.0497(5) Uani 1 1 d . . . . .
 C2 C 0.4507(3) 0.39743(13) 0.65387(9) 0.0496(5) Uani 1 1 d . . . . .
 C3 C 0.3964(4) 0.33468(15) 0.68005(10) 0.0662(7) Uani 1 1 d . . . . .
 H3 H 0.4354 0.2859 0.6720 0.079 Uiso 1 1 calc R . . . .
 C4 C 0.2826(4) 0.34603(19) 0.71855(11) 0.0766(9) Uani 1 1 d . . . . .
 H4 H 0.2425 0.3048 0.7366 0.092 Uiso 1 1 calc R . . . .
 C5 C 0.2300(4) 0.4186(2) 0.72978(12) 0.0768(8) Uani 1 1 d . . . . .
 H5 H 0.1560 0.4279 0.7560 0.092 Uiso 1 1 calc R . . . .
 C6 C 0.2890(5) 0.47759(18) 0.70146(11) 0.0733(8) Uani 1 1 d . . . . .
 H6 H 0.2510 0.5268 0.7089 0.088 Uiso 1 1 calc R . . . .
 C7 C 0.6853(3) 0.46339(12) 0.54245(8) 0.0434(5) Uani 1 1 d . . . . .
 C8 C 0.7182(4) 0.40168(13) 0.51352(9) 0.0527(6) Uani 1 1 d . . . . .
 H8 H 0.6963 0.3527 0.5250 0.063 Uiso 1 1 calc R . . . .
 C9 C 0.7836(4) 0.41074(14) 0.46730(9) 0.0578(6) Uani 1 1 d . . . . .
 H9 H 0.8052 0.3680 0.4485 0.069 Uiso 1 1 calc R . . . .
 C10 C 0.8160(4) 0.48152(14) 0.44956(9) 0.0538(6) Uani 1 1 d . . . . .
 H10 H 0.8583 0.4870 0.4185 0.065 Uiso 1 1 calc R . . . .
 C11 C 0.7860(3) 0.54690(13) 0.47784(8) 0.0475(5) Uani 1 1 d . . . . .
 C12 C 0.7233(3) 0.53949(12) 0.52565(8) 0.0415(5) Uani 1 1 d . . . . .
 C13 C 0.7033(3) 0.60918(12) 0.55159(8) 0.0470(5) Uani 1 1 d . . . . .
 C14 C 0.7307(4) 0.67885(13) 0.53141(9) 0.0587(7) Uani 1 1 d . . . . .
 H14 H 0.7100 0.7229 0.5491 0.070 Uiso 1 1 calc R . . . .
 C15 C 0.7898(4) 0.68445(14) 0.48424(10) 0.0657(8) Uani 1 1 d . . . . .
 H15 H 0.8095 0.7322 0.4707 0.079 Uiso 1 1 calc R . . . .
 C16 C 0.8184(4) 0.62026(14) 0.45814(9) 0.0586(6) Uani 1 1 d . . . . .
 H16 H 0.8598 0.6245 0.4270 0.070 Uiso 1 1 calc R . . . .
 C17 C 0.7043(4) 0.65821(13) 0.63201(8) 0.0545(6) Uani 1 1 d . . . . .
 H17 H 0.7785 0.6962 0.6153 0.065 Uiso 1 1 calc R . . . .
 C18 C 0.8201(5) 0.61932(18) 0.66941(12) 0.0777(9) Uani 1 1 d . . . . .
 C19 C 0.5371(5) 0.69762(17) 0.65189(11) 0.0760(9) Uani 1 1 d . . . . .
 F1 F 0.4295(4) 0.65196(14) 0.67465(10) 0.1316(10) Uani 1 1 d . . . . .
 F2 F 0.4446(4) 0.72957(15) 0.61736(9) 0.1279(9) Uani 1 1 d . . . . .
 F3 F 0.5824(4) 0.75202(13) 0.68186(9) 0.1251(9) Uani 1 1 d . . . . .
 F4 F 0.8738(4) 0.66596(13) 0.70292(8) 0.1190(9) Uani 1 1 d . . . . .
 F5 F 0.7397(5) 0.56263(13) 0.69039(9) 0.1381(12) Uani 1 1 d . . . . .
 F6 F 0.9673(5) 0.5927(2) 0.64944(11) 0.1706(15) Uani 1 1 d . . . . .
 N1 N 0.6046(3) 0.45264(10) 0.58768(7) 0.0470(5) Uani 1 1 d . . . . .
 H1 H 0.5714 0.4937 0.6021 0.056 Uiso 1 1 calc R . . . .
 N2 N 0.3975(3) 0.46824(12) 0.66395(8) 0.0589(6) Uani 1 1 d . . . . .
 O1 O 0.6299(3) 0.32374(10) 0.60078(7) 0.0757(6) Uani 1 1 d . . . . .
 O2 O 0.6487(3) 0.60260(8) 0.59924(6) 0.0577(5) Uani 1 1 d . . . . .

loop_
  _atom_site_aniso_label
  _atom_site_aniso_U_11
  _atom_site_aniso_U_22
  _atom_site_aniso_U_33
  _atom_site_aniso_U_23
  _atom_site_aniso_U_13
  _atom_site_aniso_U_12
 C1 0.0581(14) 0.0377(12) 0.0534(13) 0.0003(9) -0.0037(11) 0.0016(10)
 C2 0.0534(13) 0.0428(12) 0.0527(13) 0.0023(10) -0.0046(11) -0.0050(10)
 C3 0.0787(19) 0.0496(14) 0.0703(17) 0.0070(12) 0.0015(15) -0.0124(13)
 C4 0.083(2) 0.077(2) 0.0695(18) 0.0171(15) 0.0065(16) -0.0273(17)
 C5 0.0708(19) 0.091(2) 0.0685(18) 0.0034(16) 0.0155(15) -0.0097(17)
 C6 0.079(2) 0.0712(18) 0.0695(17) 0.0019(14) 0.0165(16) 0.0128(15)
 C7 0.0442(11) 0.0370(11) 0.0491(12) -0.0011(9) -0.0030(10) 0.0011(9)
 C8 0.0614(15) 0.0352(12) 0.0616(14) -0.0058(10) 0.0026(12) 0.0002(10)
 C9 0.0641(16) 0.0506(14) 0.0585(14) -0.0165(11) 0.0023(12) 0.0051(12)
 C10 0.0594(15) 0.0573(14) 0.0448(12) -0.0063(10) 0.0003(11) 0.0025(12)
 C11 0.0488(13) 0.0466(12) 0.0470(12) -0.0007(9) -0.0032(10) 0.0019(10)
 C12 0.0411(11) 0.0375(11) 0.0459(12) -0.0012(8) -0.0040(9) 0.0010(9)
 C13 0.0546(13) 0.0373(11) 0.0492(12) -0.0022(9) -0.0020(11) -0.0003(10)
 C14 0.0818(18) 0.0363(12) 0.0580(14) -0.0020(10) 0.0010(13) -0.0009(12)
 C15 0.097(2) 0.0403(13) 0.0599(15) 0.0079(11) 0.0000(15) -0.0050(13)
 C16 0.0737(17) 0.0558(14) 0.0461(12) 0.0061(11) 0.0012(13) -0.0022(13)
 C17 0.0784(17) 0.0348(12) 0.0503(13) -0.0049(9) 0.0010(12) -0.0026(11)
 C18 0.103(2) 0.0595(17) 0.0710(18) 0.0029(14) -0.0154(18) 0.0042(17)
 C19 0.105(2) 0.0530(16) 0.0702(18) -0.0119(14) 0.0107(18) 0.0113(17)
 F1 0.133(2) 0.0990(16) 0.162(2) -0.0080(16) 0.0761(19) 0.0020(15)
 F2 0.1320(19) 0.139(2) 0.1125(18) -0.0040(15) -0.0123(16) 0.0719(17)
 F3 0.149(2) 0.0971(15) 0.1290(18) -0.0713(14) 0.0107(16) 0.0139(15)
 F4 0.161(2) 0.1063(16) 0.0899(14) 0.0017(12) -0.0534(15) -0.0308(15)
 F5 0.198(3) 0.0942(15) 0.1222(19) 0.0563(14) -0.071(2) -0.0480(17)
 F6 0.146(3) 0.235(4) 0.131(2) 0.005(2) -0.014(2) 0.112(3)
 N1 0.0563(11) 0.0311(9) 0.0536(11) -0.0032(8) 0.0047(9) 0.0011(8)
 N2 0.0676(14) 0.0503(12) 0.0588(12) 0.0030(9) 0.0093(11) 0.0043(10)
 O1 0.1115(17) 0.0392(9) 0.0764(12) 0.0054(9) 0.0193(12) 0.0183(10)
 O2 0.0868(13) 0.0360(8) 0.0502(9) -0.0065(7) 0.0095(9) -0.0098(8)

_geom_special_details
;
 All esds (except the esd in the dihedral angle between two l.s. planes)
 are estimated using the full covariance matrix.  The cell esds are taken
 into account individually in the estimation of esds in distances, angles
 and torsion angles; correlations between esds in cell parameters are only
 used when they are defined by crystal symmetry.  An approximate (isotropic)
 treatment of cell esds is used for estimating esds involving l.s. planes.
;
loop_
  _geom_bond_atom_site_label_1
  _geom_bond_atom_site_label_2
  _geom_bond_distance
  _geom_bond_site_symmetry_2
  _geom_bond_publ_flag
 C1 C2 1.505(3) . ?
 C1 N1 1.344(3) . ?
 C1 O1 1.227(3) . ?
 C2 C3 1.381(3) . ?
 C2 N2 1.331(3) . ?
 C3 H3 0.9300 . ?
 C3 C4 1.383(4) . ?
 C4 H4 0.9300 . ?
 C4 C5 1.365(4) . ?
 C5 H5 0.9300 . ?
 C5 C6 1.374(4) . ?
 C6 H6 0.9300 . ?
 C6 N2 1.333(4) . ?
 C7 C8 1.373(3) . ?
 C7 C12 1.441(3) . ?
 C7 N1 1.415(3) . ?
 C8 H8 0.9300 . ?
 C8 C9 1.394(4) . ?
 C9 H9 0.9300 . ?
 C9 C10 1.357(3) . ?
 C10 H10 0.9300 . ?
 C10 C11 1.411(3) . ?
 C11 C12 1.426(3) . ?
 C11 C16 1.419(3) . ?
 C12 C13 1.428(3) . ?
 C13 C14 1.360(3) . ?
 C13 O2 1.402(3) . ?
 C14 H14 0.9300 . ?
 C14 C15 1.397(4) . ?
 C15 H15 0.9300 . ?
 C15 C16 1.358(4) . ?
 C16 H16 0.9300 . ?
 C17 H17 0.9800 . ?
 C17 C18 1.515(4) . ?
 C17 C19 1.519(4) . ?
 C17 O2 1.401(3) . ?
 C18 F4 1.307(4) . ?
 C18 F5 1.298(4) . ?
 C18 F6 1.308(5) . ?
 C19 F1 1.295(4) . ?
 C19 F2 1.311(4) . ?
 C19 F3 1.314(4) . ?
 N1 H1 0.8600 . ?

loop_
  _geom_angle_atom_site_label_1
  _geom_angle_atom_site_label_2
  _geom_angle_atom_site_label_3
  _geom_angle
  _geom_angle_site_symmetry_1
  _geom_angle_site_symmetry_3
  _geom_angle_publ_flag
 N1 C1 C2 113.37(19) . . ?
 O1 C1 C2 120.3(2) . . ?
 O1 C1 N1 126.3(2) . . ?
 C3 C2 C1 120.1(2) . . ?
 N2 C2 C1 117.1(2) . . ?
 N2 C2 C3 122.8(2) . . ?
 C2 C3 H3 120.7 . . ?
 C2 C3 C4 118.5(3) . . ?
 C4 C3 H3 120.7 . . ?
 C3 C4 H4 120.4 . . ?
 C5 C4 C3 119.1(3) . . ?
 C5 C4 H4 120.4 . . ?
 C4 C5 H5 120.8 . . ?
 C4 C5 C6 118.4(3) . . ?
 C6 C5 H5 120.8 . . ?
 C5 C6 H6 118.2 . . ?
 N2 C6 C5 123.7(3) . . ?
 N2 C6 H6 118.2 . . ?
 C8 C7 C12 120.0(2) . . ?
 C8 C7 N1 120.0(2) . . ?
 N1 C7 C12 119.90(19) . . ?
 C7 C8 H8 119.3 . . ?
 C7 C8 C9 121.5(2) . . ?
 C9 C8 H8 119.3 . . ?
 C8 C9 H9 119.8 . . ?
 C10 C9 C8 120.4(2) . . ?
 C10 C9 H9 119.8 . . ?
 C9 C10 H10 119.8 . . ?
 C9 C10 C11 120.5(2) . . ?
 C11 C10 H10 119.8 . . ?
 C10 C11 C12 120.5(2) . . ?
 C10 C11 C16 119.3(2) . . ?
 C16 C11 C12 120.3(2) . . ?
 C11 C12 C7 117.1(2) . . ?
 C11 C12 C13 115.8(2) . . ?
 C13 C12 C7 127.1(2) . . ?
 C14 C13 C12 122.6(2) . . ?
 C14 C13 O2 120.9(2) . . ?
 O2 C13 C12 116.48(19) . . ?
 C13 C14 H14 119.9 . . ?
 C13 C14 C15 120.3(2) . . ?
 C15 C14 H14 119.9 . . ?
 C14 C15 H15 119.9 . . ?
 C16 C15 C14 120.1(2) . . ?
 C16 C15 H15 119.9 . . ?
 C11 C16 H16 119.6 . . ?
 C15 C16 C11 120.8(2) . . ?
 C15 C16 H16 119.6 . . ?
 C18 C17 H17 108.7 . . ?
 C18 C17 C19 114.0(3) . . ?
 C19 C17 H17 108.7 . . ?
 O2 C17 H17 108.7 . . ?
 O2 C17 C18 107.9(2) . . ?
 O2 C17 C19 108.6(2) . . ?
 F4 C18 C17 112.9(3) . . ?
 F4 C18 F6 106.2(4) . . ?
 F5 C18 C17 113.6(3) . . ?
 F5 C18 F4 106.9(3) . . ?
 F5 C18 F6 107.6(3) . . ?
 F6 C18 C17 109.3(3) . . ?
 F1 C19 C17 113.5(2) . . ?
 F1 C19 F2 108.0(3) . . ?
 F1 C19 F3 106.7(3) . . ?
 F2 C19 C17 110.2(3) . . ?
 F2 C19 F3 107.2(3) . . ?
 F3 C19 C17 111.0(3) . . ?
 C1 N1 C7 129.10(19) . . ?
 C1 N1 H1 115.4 . . ?
 C7 N1 H1 115.4 . . ?
 C2 N2 C6 117.4(2) . . ?
 C17 O2 C13 119.05(18) . . ?

loop_
  _geom_hbond_atom_site_label_D
  _geom_hbond_atom_site_label_H
  _geom_hbond_atom_site_label_A
  _geom_hbond_distance_DH
  _geom_hbond_distance_HA
  _geom_hbond_distance_DA
  _geom_hbond_angle_DHA
  _geom_hbond_site_symmetry_A
 C8 H8 O1 0.93 2.24 2.879(3) 125.2 .
 N1 H1 O2 0.86 1.99 2.665(2) 134.4 .

loop_
  _geom_torsion_atom_site_label_1
  _geom_torsion_atom_site_label_2
  _geom_torsion_atom_site_label_3
  _geom_torsion_atom_site_label_4
  _geom_torsion
  _geom_torsion_site_symmetry_1
  _geom_torsion_site_symmetry_2
  _geom_torsion_site_symmetry_3
  _geom_torsion_site_symmetry_4
  _geom_torsion_publ_flag
 C1 C2 C3 C4 -179.2(3) . . . . ?
 C1 C2 N2 C6 179.7(3) . . . . ?
 C2 C1 N1 C7 -168.2(2) . . . . ?
 C2 C3 C4 C5 -0.9(5) . . . . ?
 C3 C2 N2 C6 0.9(4) . . . . ?
 C3 C4 C5 C6 1.6(5) . . . . ?
 C4 C5 C6 N2 -1.2(5) . . . . ?
 C5 C6 N2 C2 -0.1(5) . . . . ?
 C7 C8 C9 C10 -0.3(4) . . . . ?
 C7 C12 C13 C14 -175.2(3) . . . . ?
 C7 C12 C13 O2 3.1(4) . . . . ?
 C8 C7 C12 C11 3.1(3) . . . . ?
 C8 C7 C12 C13 -177.5(2) . . . . ?
 C8 C7 N1 C1 9.8(4) . . . . ?
 C8 C9 C10 C11 0.8(4) . . . . ?
 C9 C10 C11 C12 0.8(4) . . . . ?
 C9 C10 C11 C16 -179.1(3) . . . . ?
 C10 C11 C12 C7 -2.6(3) . . . . ?
 C10 C11 C12 C13 177.9(2) . . . . ?
 C10 C11 C16 C15 179.5(3) . . . . ?
 C11 C12 C13 C14 4.1(3) . . . . ?
 C11 C12 C13 O2 -177.5(2) . . . . ?
 C12 C7 C8 C9 -1.7(4) . . . . ?
 C12 C7 N1 C1 -173.8(2) . . . . ?
 C12 C11 C16 C15 -0.3(4) . . . . ?
 C12 C13 C14 C15 -3.5(4) . . . . ?
 C12 C13 O2 C17 150.6(2) . . . . ?
 C13 C14 C15 C16 0.7(5) . . . . ?
 C14 C13 O2 C17 -31.0(4) . . . . ?
 C14 C15 C16 C11 1.1(5) . . . . ?
 C16 C11 C12 C7 177.2(2) . . . . ?
 C16 C11 C12 C13 -2.2(3) . . . . ?
 C18 C17 C19 F1 -58.7(4) . . . . ?
 C18 C17 C19 F2 -179.9(3) . . . . ?
 C18 C17 C19 F3 61.5(3) . . . . ?
 C18 C17 O2 C13 -117.7(3) . . . . ?
 C19 C17 C18 F4 -56.8(4) . . . . ?
 C19 C17 C18 F5 65.0(4) . . . . ?
 C19 C17 C18 F6 -174.8(3) . . . . ?
 C19 C17 O2 C13 118.2(2) . . . . ?
 N1 C1 C2 C3 176.0(2) . . . . ?
 N1 C1 C2 N2 -2.9(3) . . . . ?
 N1 C7 C8 C9 174.7(2) . . . . ?
 N1 C7 C12 C11 -173.3(2) . . . . ?
 N1 C7 C12 C13 6.1(4) . . . . ?
 N2 C2 C3 C4 -0.4(4) . . . . ?
 O1 C1 C2 C3 -2.9(4) . . . . ?
 O1 C1 C2 N2 178.2(3) . . . . ?
 O1 C1 N1 C7 10.6(4) . . . . ?
 O2 C13 C14 C15 178.3(3) . . . . ?
 O2 C17 C18 F4 -177.6(3) . . . . ?
 O2 C17 C18 F5 -55.8(4) . . . . ?
 O2 C17 C18 F6 64.4(4) . . . . ?
 O2 C17 C19 F1 61.7(3) . . . . ?
 O2 C17 C19 F2 -59.5(3) . . . . ?
 O2 C17 C19 F3 -178.1(2) . . . . ?

loop_
  _refln_index_h
  _refln_index_k
  _refln_index_l
  _refln_F_squared_meas
  _refln_F_squared_sigma
  _refln_scale_group_code
 0 0 -3 612.565 91.2253 3
 0 0 -4 52253.9 814.041 3
 0 0 -5 -8.26 97.0355 3
 0 0 -6 635730 3506.59 3
 0 0 -7 198.386 138.812 3
 0 0 -8 131707 1883.04 3
 0 0 -9 25.1123 150.447 3
 0 0 -9 42.7639 122.557 4
 0 0 -10 18115.9 860.979 4
 0 0 -10 17339.6 543.45 8
 0 0 -10 17588.7 812.505 3
 0 0 -11 49.7826 127.15 4
 0 0 -11 -45.1932 85.8429 8
 0 0 -11 161.557 183.952 3
 0 0 -12 39371 1423.6 4
 0 0 -12 38523.8 1339.96 3
 0 0 -13 152.924 238.629 3
 0 0 -13 15.4852 148.442 4
 0 0 -14 223219 3633.19 4
 0 0 -14 238690 3612.52 3
 0 0 -15 102.196 237.755 3
 0 0 -15 34.0998 172.243 4
 0 0 -16 98654 2547.99 3
 0 0 -16 92500.9 2489.75 4
 0 0 -17 -64.5323 179.599 4
 0 0 -17 -117.301 257.376 3
 0 0 -18 82.4856 235.937 3
 0 0 -18 52.8247 206.665 4
 0 0 -19 -20.247 238.141 3
 0 0 -20 5152.47 729.329 3
 0 0 -21 -181.44 363.455 3
 0 0 22 79.1072 76.0356 16
 0 0 23 17.6561 73.3763 16
 0 0 24 699.607 119.851 16
 0 0 25 97.531 76.2859 16
 0 0 26 350.869 101.546 16
 0 0 27 16.2095 69.6445 16
 0 0 28 1839.08 170.599 16
 0 0 29 19.5737 74.3523 16
 0 0 30 146.041 81.9834 16
 0 0 31 -61.7081 67.599 16
 0 0 32 485.913 89.1863 16
 0 -1 -2 93.3667 42.9755 2
 0 -1 -3 23.984 53.3843 2
 0 1 -3 179.558 63.7194 3
 0 1 -4 19.214 80.4139 3
 0 -1 -4 80.9421 83.7403 2
 0 1 -5 1046.77 172.129 3
 0 1 -5 -32.1424 79.7172 4
 0 1 -6 89.5618 145.046 3
 0 1 -6 21.2472 95.3976 4
 0 1 -7 87.3355 141.653 3
 0 1 -7 81.759 39.543 8
 0 1 -8 53.7878 39.6039 8
 0 1 -8 140.105 159.618 3
 0 1 -8 -33.0397 128.859 4
 0 1 -9 47.8291 48.1355 8
 0 -1 -9 -51.3875 152.326 3
 0 1 -9 -33.6814 127.101 4
 0 -1 -9 18.5152 107.87 4
 0 1 -10 89.4828 183 3
 0 -1 -10 18.1116 117.652 4
 0 -1 -10 -55.0748 144.826 3
 0 1 -10 -60.5361 130.714 4
 0 -1 -11 195.977 186.157 3
 0 1 -11 231.645 176.744 3
 0 1 -11 -3.84098 137.986 4
 0 -1 -11 -46.2334 131.031 4
 0 -1 -12 65.5696 156.977 4
 0 1 -12 154.036 196.133 3
 0 -1 -12 39.4014 169.288 3
 0 1 -12 40.2828 160.022 4
 0 -1 -13 99.5607 174.316 3
 0 1 -13 103.138 190.021 3
 0 -1 -13 68.4103 183.156 4
 0 1 -13 -115.709 160.527 4
 0 -1 -14 -1.2843 166.709 4
 0 -1 -14 47.9319 227.132 3
 0 1 -14 -77.8418 171.454 4
 0 1 -14 -62.2484 201.984 3
 0 1 -15 -45.0889 172.104 4
 0 -1 -15 34.3491 206.404 3
 0 1 -15 84.6534 204.969 3
 0 -1 -15 -117.441 177.421 4
 0 1 -16 25.818 209.969 3
 0 -1 -16 17.1634 170 4
 0 1 -16 13.3922 148.538 4
 0 -1 -16 4.59556 201.587 3
 0 -1 -17 -48.1245 197.329 4
 0 -1 -17 50.9163 241.502 3
 0 1 -17 213.505 249.245 3
 0 1 -18 110.855 241.034 3
 0 -1 -18 98.2616 275.918 3
 0 -1 -18 8.2532 190.933 4
 0 -1 -19 42.9187 192.893 4
 0 1 -19 -201.314 263.76 3
 0 -1 -19 -22.6895 243.121 3
 0 1 -20 105.642 239.001 3
 0 -1 -20 221.691 295.061 3
 0 -1 -21 -114.579 308.958 3
 0 1 22 57.6822 73.7396 16
 0 -1 22 4.85015 68.7711 16
 0 -1 23 -23.1118 72.0916 16
 0 1 23 51.6029 75.2379 16
 0 -1 24 70.5222 70.9114 16
 0 1 24 -13.2111 70.9277 16
 0 -1 25 -15.6382 70.1629 16
 0 1 25 23.6419 74.9055 16
 0 -1 26 12.6983 72.128 16
 0 1 26 30.6774 71.1809 16
 0 1 27 -42.2603 77.7353 16
 0 -1 27 -69.57 76.5408 16
 0 1 28 73.6988 84.0274 16
 0 -1 28 6.64768 69.7346 16
 0 1 29 -0.98753 71.8993 16
 0 -1 29 86.7428 78.83 16
 0 -1 30 -37.5512 75.0256 16
 0 1 30 -61.303 81.079 16
 0 1 31 63.2221 76.564 16
 0 1 32 19.6918 64.6614 16
 0 1 33 7.61858 57.809 16
 0 -2 0 75917.6 557.788 10
 0 -2 -1 70527 658.688 10
 0 2 -2 135136 1086.78 5
 0 2 -3 9834.55 294.362 5
 0 -2 -3 9253.78 355.273 2
 0 2 -4 130474 1324.63 4
 0 2 -4 128499 1080.92 5
 0 -2 -5 164967 1792.32 2
 0 2 -5 166639 1788.84 3
 0 -2 -6 9087.01 460.869 2
 0 2 -6 8697.06 449.905 3
 0 2 -6 9090.92 447.261 4
 0 2 -7 144467 1895.8 3
 0 2 -8 42280.4 1106.36 3
 0 -2 -8 43625.8 1220.52 4
 0 2 -9 4604.44 403.817 4
 0 2 -9 4981.5 415.993 3
 0 -2 -9 4595.14 434.711 4
 0 -2 -10 38912.5 1299.06 4
 0 2 -10 39901.9 1201.71 4
 0 2 -10 39157.9 1199.48 3
 0 -2 -11 1078.99 267.281 4
 0 2 -11 1380.57 282.422 3
 0 2 -11 1009.87 238.139 4
 0 -2 -11 1121.44 269.773 3
 0 -2 -12 1077.86 271.966 3
 0 2 -12 770.268 221.402 4
 0 2 -12 1105.68 270.893 3
 0 -2 -12 963.409 268.021 4
 0 2 -13 33882.1 1297.69 3
 0 2 -13 34186.7 1302.64 4
 0 -2 -13 33223.3 1325.97 3
 0 -2 -13 35346 1156.18 8
 0 -2 -13 35662.3 1496.69 4
 0 -2 -14 321.982 249.467 4
 0 -2 -14 249.949 244.429 3
 0 2 -14 171.636 186.414 3
 0 2 -14 375.075 205.956 4
 0 -2 -15 21126.5 1152.79 3
 0 -2 -15 21673.3 1263.02 4
 0 2 -15 22006.7 1140.39 3
 0 -2 -16 36050.9 1647.56 4
 0 2 -16 33837.6 1481.75 3
 0 -2 -16 33031.9 1504.41 3
 0 -2 -17 2233.39 454.792 4
 0 2 -17 1659.72 397.445 3
 0 -2 -17 1957.47 424.737 3
 0 -2 -18 3136.04 536.79 4
 0 2 -18 2996.31 506.34 3
 0 -2 -18 2965.02 545.87 3
 0 -2 -19 21677.2 1388.33 4
 0 2 -19 21495.6 1342.36 3
 0 -2 -19 20690.5 1367.57 3
 0 -2 -20 4759.16 714.616 3
 0 -2 -20 5565.49 747.238 4
 0 -2 -21 371.433 320.468 3
 0 2 22 11.3112 69.6616 16
 0 2 23 1193.77 148.883 16
 0 2 24 614.228 121.218 16
 0 2 25 229.925 93.7439 16
 0 2 26 -3.7791 71.8525 16
 0 2 27 3678.61 236.036 16
 0 2 28 4210.09 249.499 16
 0 2 29 4663.35 256.389 16
 0 2 30 -20.6482 72.8336 16
 0 2 31 -62.6361 78.1101 16
 0 2 32 353.321 84.8494 16
 0 2 33 36.0685 57.5625 16
 0 -3 0 -6.55411 34.6113 10
 0 -3 -1 64.9852 51.9301 10
 0 3 -2 14.1712 53.0142 9
 0 3 -3 61.9247 57.684 5
 0 -3 -3 -105.797 99.6044 2
 0 3 -4 1.52748 55.3092 5
 0 -3 -4 -61.0635 118.151 2
 0 3 -5 9.83161 53.563 5
 0 -3 -5 0.1503 110.36 2
 0 -3 5 -4.33313 40.6526 8
 0 -3 -6 6.86118 109.501 2
 0 3 6 32.3594 32.8683 1
 0 3 -6 27.9979 55.5598 5
 0 -3 -6 87.0311 111.92 4
 0 3 -7 82.179 63.7879 5
 0 -3 -7 24.0564 133.456 2
 0 -3 -7 148.171 135.422 4
 0 -3 -8 192.709 151.098 2
 0 3 -8 42.3534 59.9364 5
 0 -3 -8 53.2123 133.36 4
 0 3 -9 -16.0094 48.3939 5
 0 -3 -9 51.3236 125.045 4
 0 -3 -10 27.9646 125.529 4
 0 3 -10 -20.495 57.9217 5
 0 -3 -11 -31.1504 132.166 4
 0 -3 -12 7.50361 141.721 4
 0 -3 -13 27.0475 151.041 4
 0 -3 -13 -57.8129 198 3
 0 -3 -14 -28.1537 201.324 8
 0 -3 -14 -92.7073 190.613 3
 0 -3 -14 -50.5214 173.601 4
 0 -3 -15 16.1551 230.29 3
 0 -3 -15 35.7404 203.416 4
 0 -3 -16 -74.5115 202.58 3
 0 -3 -16 12.4423 183.341 4
 0 -3 -17 56.733 267.309 3
 0 -3 -17 42.7466 192.337 4
 0 -3 -18 -21.6207 235.552 3
 0 -3 -18 13.7384 206.987 4
 0 -3 -19 -44.7644 184.074 4
 0 -3 -19 -77.7017 274.655 3
 0 -3 -20 58.0626 241.879 3
 0 -3 -20 270.672 283.018 4
 0 3 21 -13.995 73.8357 16
 0 3 22 -32.6986 76.4182 16
 0 3 23 -49.4309 74.6045 16
 0 3 24 -38.3387 75.1195 16
 0 3 25 -9.0861 74.652 16
 0 3 26 -40.8759 78.5012 16
 0 3 27 -28.1547 75.955 16
 0 3 28 -38.4886 80.7014 16
 0 3 29 -2.5671 72.6789 16
 0 3 30 -38.2845 77.6404 16
 0 3 31 62.6122 73.6566 16
 0 3 32 -13.3434 61.3473 16
 0 3 33 -4.39031 44.8449 16
 0 -4 0 326981 1599.94 10
 0 4 -1 46212.3 916.527 6
 0 4 -2 911.267 151.676 9
 0 4 -2 1266.43 161.186 6
 0 4 -3 189.33 80.7739 6
 0 -4 -4 4793.74 360.548 2
 0 -4 -5 6862.5 443.493 2
 0 4 -5 7495.59 375.027 5
 0 -4 5 6697.37 300.53 8
 0 4 -6 2162.11 202.646 5
 0 -4 -6 1751.83 256.945 2
 0 -4 6 1326.93 128.636 8
 0 -4 -7 47.7673 106.49 4
 0 -4 -7 58.2038 122.028 2
 0 4 -7 5.3658 62.7335 5
 0 -4 -8 9043.94 598.706 4
 0 -4 -8 9873.91 608.061 2
 0 -4 -9 26041.6 1065.51 4
 0 -4 -9 26583 1030.1 2
 0 -4 -10 1189.89 274.721 4
 0 -4 -11 2731.13 414.09 4
 0 -4 -12 178.193 187.999 4
 0 -4 -13 17052.8 1049.41 4
 0 -4 -14 302 232.369 3
 0 -4 -14 164.401 164.177 4
 0 -4 -14 169.649 186.717 8
 0 -4 -15 8476.99 778.686 3
 0 -4 -15 9042.27 857.996 4
 0 -4 -15 9580.18 781.059 8
 0 -4 -16 19234.6 1276.83 4
 0 -4 -16 17369.1 1144.13 3
 0 -4 -17 462.185 278.854 3
 0 -4 -17 290.684 215.557 4
 0 -4 -18 3527.78 580.854 3
 0 -4 -18 4118.39 652.759 4
 0 -4 -19 194.654 284.675 3
 0 -4 -19 32.809 198.11 4
 0 -4 -20 3187.2 606.887 4
 0 -4 -20 2803.74 598.091 3
 0 4 21 221.355 86.6421 16
 0 4 22 619.554 115.168 16
 0 4 23 11402.1 409.728 13
 0 4 23 10955.3 392.531 16
 0 4 24 808.357 129.466 16
 0 4 25 277.207 100.907 16
 0 4 26 171.304 93.9043 16
 0 4 27 5518.61 286.477 16
 0 4 28 892.583 133.255 16
 0 4 29 257.66 94.5563 16
 0 4 30 411.352 99.2207 16
 0 4 31 63.6874 69.8037 16
 0 4 32 131.008 65.7982 16
 0 5 0 22.7425 87.2741 6
 0 -5 0 19.6586 50.6261 10
 0 5 -1 55.695 90.5482 9
 0 -5 1 75.6899 54.625 10
 0 5 -2 -28.7624 80.4847 9
 0 -5 -4 22.4347 109.282 2
 0 5 4 85.5115 129.195 6
 0 -5 -5 -88.0791 145.396 2
 0 -5 5 30.7658 78.8905 8
 0 -5 -6 -6.85199 113.293 2
 0 -5 6 -16.5367 69.9891 8
 0 -5 -6 48.7321 113.789 4
 0 -5 -7 149.06 135.667 4
 0 -5 -7 -90.7177 140.118 2
 0 -5 -8 27.9467 116.207 4
 0 -5 -8 -9.94414 139.436 2
 0 -5 -9 132.371 181.37 2
 0 -5 -9 -63.4074 121.559 4
 0 -5 -10 79.9062 163.824 2
 0 -5 -10 84.7127 136.125 4
 0 -5 -11 -23.5682 150.988 4
 0 -5 -12 137.893 180.035 4
 0 -5 -13 -100.386 175.372 4
 0 -5 -14 -4.5389 155.633 4
 0 -5 -15 67.6806 181.969 4
 0 -5 -15 -560.416 273.125 8
 0 -5 -16 93.8382 208.608 3
 0 -5 -16 -29.7639 194.193 4
 0 -5 -16 24.2592 201.2 8
 0 -5 -17 -242.551 225.166 4
 0 -5 -17 -73.2274 221.991 3
 0 -5 -18 -49.7354 164.781 4
 0 -5 -18 138.299 264.34 3
 0 -5 -19 248.63 252.727 3
 0 -5 -19 -341.17 261.57 4
 0 5 20 -93.0465 77.5686 16
 0 5 21 29.0895 75.2961 16
 0 5 22 98.4792 86.4594 16
 0 5 23 -76.3719 79.7214 13
 0 5 23 -7.088 82.9837 16
 0 5 24 -40.627 77.9441 16
 0 5 24 -14.9223 77.6346 13
 0 5 25 16.921 74.036 13
 0 5 25 9.33762 77.0803 16
 0 5 26 26.6646 82.5204 16
 0 5 26 -10.8094 75.3948 13
 0 5 27 51.5911 77.8441 16
 0 5 28 37.8227 82.4508 16
 0 5 29 -19.9815 76.1993 16
 0 5 30 -0.92336 70.5667 16
 0 5 31 -7.09906 65.1358 16
 0 5 32 61.2338 64.7187 16
 0 6 0 462.297 148.741 6
 0 6 0 535.499 148.062 9
 0 -6 1 16546 379.555 10
 0 6 1 20359.5 808.405 6
 0 6 -1 17431.8 735.194 9
 0 6 1 18203.3 760.453 9
 0 6 -1 19109.2 747.484 6
 0 -6 2 6676.32 240.75 10
 0 6 2 7742.71 511.64 9
 0 6 -2 8356.97 491.988 6
 0 6 2 7774.24 519.427 6
 0 6 -2 7031.55 468.719 9
 0 6 3 7082.96 505.093 6
 0 6 3 6734.7 476.721 9
 0 6 -3 6704.42 433.752 6
 0 6 4 5688.47 465.978 6
 0 -6 -4 5487.62 459.278 2
 0 6 -4 5716.29 398.539 6
 0 6 4 5777.14 456.326 9
 0 6 -5 70.4231 85.088 6
 0 -6 5 102.834 94.0789 8
 0 6 5 37.992 102.151 9
 0 -6 -5 4.52124 125.636 2
 0 6 -6 1665.66 225.448 6
 0 6 6 1545.05 252.349 9
 0 -6 6 1633.69 206.097 8
 0 -6 -6 1724.67 259.327 4
 0 -6 -6 1426.31 264.132 2
 0 -6 -7 2727.75 334.258 4
 0 -6 -7 2394.83 341.398 2
 0 6 -7 2723.42 276.647 6
 0 -6 -8 18580.9 894.345 4
 0 6 -8 19313.5 729.45 6
 0 -6 -8 18353.5 915.983 2
 0 -6 -9 27639 1172.85 2
 0 6 -9 30397.1 914.658 6
 0 -6 -9 29908.4 1194.99 4
 0 -6 -10 4852.58 527.969 2
 0 -6 -10 5181.18 539.113 4
 0 -6 -11 26744.9 1245.64 4
 0 -6 -11 26192 1221.2 2
 0 -6 -12 8517.79 747.255 4
 0 6 13 37382 1384.38 9
 0 -6 -13 39184.6 1653.69 4
 0 -6 -14 3890.21 572.92 4
 0 6 14 4859.19 533.602 9
 0 -6 -15 5500.75 708.262 4
 0 -6 -15 4854.78 648.405 8
 0 -6 -16 100.348 246.488 8
 0 -6 -16 93.4996 238.526 3
 0 -6 -16 282.14 211.865 4
 0 -6 -17 2476.99 523.517 4
 0 -6 -17 3130.6 588.485 3
 0 -6 -18 245.495 281.255 3
 0 -6 -18 150.532 265.345 4
 0 -6 -19 -264.003 292.904 4
 0 6 19 88.6028 77.3407 16
 0 6 20 610.892 113.388 16
 0 6 21 439.788 105.086 16
 0 6 22 -69.3434 95.036 13
 0 6 22 28.2156 79.1527 16
 0 6 23 417.813 107.238 16
 0 6 23 357.693 108.351 13
 0 6 24 3604.46 237.965 16
 0 6 24 3427.85 237.482 13
 0 6 25 15485.5 483.74 13
 0 6 25 15378.3 472.93 16
 0 6 26 4736.57 268.613 16
 0 6 26 4396.5 262.046 13
 0 6 27 471.011 107.32 13
 0 6 27 383.507 105.392 16
 0 6 28 107.52 74.3421 13
 0 6 28 24.7898 78.9176 16
 0 6 29 3284.66 209.896 16
 0 6 30 375.789 96.7368 16
 0 6 31 576.588 95.5998 16
 0 6 32 -0.10719 55.8603 16
 0 7 0 3.75852 115.382 6
 0 7 0 -27.9085 95.9433 9
 0 7 1 37.6702 88.1891 9
 0 7 -1 -12.6399 113.19 9
 0 7 -1 82.8336 108.998 6
 0 7 1 20.5568 133.277 6
 0 7 -2 1.20735 95.3288 9
 0 7 2 -34.211 115.965 6
 0 7 2 -26.5698 101.31 9
 0 7 -2 138.246 116.244 6
 0 7 3 -0.53103 103.86 9
 0 7 -3 118.197 113.097 6
 0 7 3 6.63206 128.561 6
 0 7 4 134.719 144.9 6
 0 7 -4 23.7156 104.274 6
 0 -7 -4 -277.699 158.264 2
 0 -7 -4 -16.2594 76.2598 4
 0 7 4 83.7645 128.072 9
 0 7 5 57.6074 107.942 9
 0 -7 5 -69.0593 113.653 8
 0 -7 -5 -12.028 133.492 2
 0 -7 -5 -19.6196 89.7316 4
 0 7 -5 -17.0825 99.3179 6
 0 7 6 27.746 111.862 9
 0 7 -6 -31.6138 86.0427 6
 0 -7 -6 -66.3583 142.918 2
 0 -7 -7 17.0172 137.877 2
 0 7 -7 49.7548 105.784 6
 0 7 7 -49.1271 121.742 9
 0 -7 -7 -64.5289 110.504 4
 0 -7 -8 8.80686 120.345 4
 0 7 -8 -56.2184 109.624 6
 0 7 8 -47.4072 133.864 9
 0 -7 -8 -49.9765 153.134 2
 0 -7 -9 174.324 182.02 4
 0 7 -9 -24.4751 95.0096 6
 0 -7 -9 -59.0258 168.755 2
 0 7 9 118.394 135.625 9
 0 7 10 31.6194 135.709 9
 0 -7 -10 169.987 179.221 4
 0 -7 -10 1.60074 156.096 2
 0 -7 -11 -43.8865 180.578 2
 0 -7 -11 -73.1193 150.568 4
 0 7 11 -42.3605 119.541 9
 0 -7 -12 -70.8818 163.549 4
 0 7 12 -59.9724 122.916 9
 0 -7 -12 257.287 221.262 2
 0 7 13 127.025 143.596 9
 0 -7 -13 147.258 189.061 4
 0 -7 -14 40.0296 160.975 4
 0 7 14 183.078 195.507 9
 0 -7 -14 -52.2331 308.038 8
 0 -7 -15 -192.14 200.657 4
 0 -7 -15 -275.179 318.017 8
 0 -7 -16 -33.8099 177.023 4
 0 -7 -16 46.7825 251.101 8
 0 -7 -17 -135.942 252.425 4
 0 -7 -17 211.792 309.884 3
 0 -7 -17 -202.9 271.075 8
 0 -7 -18 44.1968 169.447 4
 0 7 19 -12.3056 72.2881 16
 0 7 20 24.1576 74.0486 16
 0 7 21 52.7143 81.6347 13
 0 7 21 48.8486 80.8765 16
 0 7 22 -51.3088 85.8726 13
 0 7 22 -6.72951 82.317 16
 0 7 23 80.5672 85.8525 16
 0 7 23 -38.7586 87.6507 13
 0 7 24 -35.5807 84.2494 13
 0 7 24 -33.4157 80.2869 16
 0 7 25 34.2207 77.6301 13
 0 7 25 -22.9761 78.9284 16
 0 7 26 86.9996 81.6912 16
 0 7 26 86.6761 84.6531 13
 0 7 27 10.5494 72.0981 13
 0 7 27 33.0511 80.607 16
 0 7 28 -8.45598 75.3568 16
 0 7 28 -20.8329 73.5222 13
 0 7 29 17.2214 71.4086 16
 0 7 29 73.1665 63.2091 13
 0 7 30 -37.2284 70.6032 16
 0 7 31 -5.10702 58.139 16
 0 8 0 7168.28 561.499 9
 0 8 0 8132 595.122 6
 0 8 1 18235 905.201 6
 0 8 -1 18980.7 894.314 6
 0 8 1 17401.8 870.072 9
 0 8 -1 16491.2 841.867 9
 0 8 2 1300.16 268.916 9
 0 8 2 1185.78 262.286 6
 0 8 -2 1538.98 273.86 6
 0 8 -3 58235.4 1531.4 6
 0 8 3 60184.7 1692.6 6
 0 8 3 55018.8 1591.98 9
 0 8 4 27221.7 1135.43 9
 0 -8 4 28202.8 1075.5 8
 0 8 -4 28506.9 1062.06 6
 0 -8 -4 26633.1 1169.98 2
 0 -8 -5 1795.36 327.386 2
 0 8 5 1873.44 320.616 9
 0 8 -5 2276.88 307.066 6
 0 -8 5 2165.46 308.869 8
 0 8 6 1346.13 285.706 9
 0 -8 -6 1225.76 293.069 2
 0 8 -6 1333.41 245.595 6
 0 8 -7 11161 653.015 6
 0 -8 -7 9770.28 748.747 2
 0 8 7 10817.4 746.748 9
 0 -8 -8 10083.9 795.336 2
 0 -8 -8 11957.9 758.117 4
 0 8 -8 11414 661.664 6
 0 8 8 11003.8 770.909 9
 0 -8 -9 15534.3 994.782 2
 0 -8 -9 17434.5 956.873 4
 0 8 9 16067.4 940.653 9
 0 -8 -10 15088.5 1009.25 2
 0 8 10 15794.7 953.26 9
 0 -8 -10 16368.1 973.582 4
 0 -8 -11 3257.47 507.496 2
 0 -8 -11 4091.6 528.697 4
 0 8 11 3566.37 474.375 9
 0 -8 -12 1588.48 399.924 2
 0 8 12 1364.97 322.883 9
 0 -8 -12 1698.19 374.601 4
 0 8 13 4206.17 534.855 9
 0 -8 -13 3898 626.13 8
 0 -8 -13 4519.05 621.346 4
 0 -8 -14 2658.82 493.931 4
 0 8 14 2800.33 452.179 9
 0 -8 -14 2390.27 513.84 8
 0 -8 -15 -23.4028 224.481 8
 0 -8 -15 -145.026 203.444 4
 0 -8 -16 10082.9 1050.32 8
 0 -8 -16 9422.14 935.76 4
 0 -8 -17 13788 1229.95 8
 0 -8 -17 14245.5 1180.62 4
 0 8 18 24435.3 547.792 16
 0 8 19 6626.46 296.715 16
 0 8 20 1149.87 156.909 13
 0 8 20 1376.69 155.316 16
 0 8 21 150.265 85.0678 16
 0 8 21 237.744 90.6732 13
 0 8 22 872.266 142.76 13
 0 8 22 1008.55 142.779 16
 0 8 23 -35.896 80.1511 13
 0 8 23 -45.5408 74.475 16
 0 8 24 1429.68 160.74 16
 0 8 24 1357.32 165.191 13
 0 8 25 4.48308 77.0178 16
 0 8 25 20.0101 84.6749 13
 0 8 26 141.155 86.9843 16
 0 8 26 75.2809 82.3175 13
 0 8 27 237.498 91.7811 16
 0 8 27 45.6138 74.9959 13
 0 8 28 180.59 84.6101 16
 0 8 28 302.868 92.1524 13
 0 8 29 61.82 65.3642 13
 0 8 29 -51.2671 64.9261 16
 0 8 30 218.632 71.9251 16
 0 8 30 197.282 66.5633 13
 0 9 0 39.0156 126.161 9
 0 9 0 48.1253 140.257 6
 0 9 1 -69.8053 127.675 6
 0 9 -1 86.5894 139.683 6
 0 9 -1 67.1493 109.57 9
 0 9 1 -46.6982 112.162 9
 0 9 2 -25.93 123.807 9
 0 9 -2 73.4273 140.233 6
 0 9 2 71.6279 163.126 6
 0 9 3 -70.6635 153.009 9
 0 9 -3 -107.25 147.709 6
 0 -9 3 -529.939 209.536 8
 0 9 4 46.5883 110.472 9
 0 -9 4 -119.589 162.194 8
 0 -9 -4 -82.097 153.534 2
 0 9 -4 26.6242 120.824 6
 0 9 5 -104.519 131.964 9
 0 9 -5 21.2285 118.54 6
 0 -9 -5 -121.59 157.204 2
 0 -9 -6 -110.18 199.733 2
 0 9 -6 46.5094 138.239 6
 0 9 6 -45.7508 125.095 9
 0 -9 -7 -132.498 177.978 2
 0 9 7 52.1634 123.168 9
 0 9 -7 -37.3681 111.002 6
 0 9 8 -7.34309 122.291 9
 0 -9 -8 -49.3146 183.446 2
 0 -9 -9 -35.4064 176.824 2
 0 9 9 10.9811 124.558 9
 0 -9 -10 -94.8434 205.318 2
 0 9 10 -17.5331 136.991 9
 0 9 11 -2.27867 112.789 9
 0 -9 -11 54.571 208.845 2
 0 9 12 -162.689 155.501 9
 0 -9 -12 77.891 190.313 2
 0 -9 -12 -148.072 356.424 8
 0 -9 -13 -107.278 332.507 8
 0 9 13 -584.176 243.348 9
 0 -9 -14 -69.9379 285.878 8
 0 9 14 -492.949 222.405 9
 0 -9 -15 -240.513 288.772 8
 0 -9 -16 -41.8964 260.991 8
 0 9 17 29.8535 72.5787 16
 0 9 18 12.271 80.5105 13
 0 9 18 55.2088 74.0795 16
 0 9 19 -11.6031 74.7834 16
 0 9 19 -62.711 90.2177 13
 0 9 20 -98.0434 92.4961 16
 0 9 20 60.5878 91.5837 13
 0 9 21 58.0441 86.0776 16
 0 9 21 -0.31634 85.8076 13
 0 9 22 -12.8998 83.877 13
 0 9 22 -65.6838 76.878 16
 0 9 23 -48.94 78.8414 16
 0 9 23 -40.9748 85.0206 13
 0 9 24 -11.4663 82.8785 13
 0 9 24 -18.7958 74.115 16
 0 9 25 39.2546 85.5094 13
 0 9 25 14.5568 72.9228 16
 0 9 26 92.2011 79.8833 16
 0 9 26 118.62 85.996 13
 0 9 27 109.209 81.5524 13
 0 9 27 9.91469 72.5933 16
 0 9 28 -4.12584 65.178 16
 0 9 28 137.631 80.5213 13
 0 9 29 -56.29 63.6999 16
 0 9 29 -13.7967 60.258 13
 0 9 30 2.62015 54.1193 16
 0 9 30 29.4935 54.8208 13
 0 10 0 5541.7 582.776 6
 0 -10 1 3878.88 521.096 8
 0 10 -1 4593.36 525.506 6
 0 10 1 4223.31 501.635 9
 0 10 1 4654.95 553.117 6
 0 10 -2 36689.1 1423.54 6
 0 -10 2 37270.4 1545.83 8
 0 -10 -3 2951.59 440.583 2
 0 -10 3 3103.55 452.642 8
 0 10 3 3021.08 439.651 9
 0 10 -3 2657.17 400.399 6
 0 -10 -4 1947.93 387.561 2
 0 10 4 2321.53 391.733 9
 0 10 -4 2774.68 414.581 6
 0 10 -5 2621.96 392.141 6
 0 -10 -5 2275.08 415.888 2
 0 10 5 2612.31 412.667 9
 0 10 -6 13345 849.807 6
 0 -10 -6 11583.8 888.717 2
 0 10 6 12066 884.438 9
 0 -10 -7 33567.7 1533.29 2
 0 10 7 37505.7 1564.31 9
 0 10 8 33435.8 1501.31 9
 0 -10 -8 33140.7 1561.25 2
 0 10 9 1401.77 348.549 9
 0 -10 -9 853.209 294.554 2
 0 -10 -10 8603.46 853.341 2
 0 10 10 9756.75 858.997 9
 0 -10 -11 1204.4 359.181 2
 0 -10 -11 549.116 302.807 8
 0 10 11 785.927 274.619 9
 0 -10 -12 33.4829 251.666 8
 0 -10 -12 182.586 250.916 2
 0 10 12 58.7911 180.295 9
 0 10 13 4382.49 620.972 9
 0 -10 -13 3710.58 648.125 8
 0 -10 -14 3294.86 666.306 8
 0 10 14 3255.28 532.95 9
 0 10 14 3428.28 225.618 13
 0 10 15 217.012 100.695 13
 0 10 16 6048.62 303.729 13
 0 10 17 -45.7453 95.4329 13
 0 10 18 8889.26 371.273 13
 0 10 19 7729.83 318.508 16
 0 10 19 7799.1 354.075 13
 0 10 20 20251.6 560.243 13
 0 10 20 20022.5 508.169 16
 0 10 21 674.562 129.45 13
 0 10 21 545.251 112.482 16
 0 10 22 2650.61 196.195 16
 0 10 22 2818.18 220.518 13
 0 10 23 12005.8 431.251 13
 0 10 23 12286.4 392.829 16
 0 10 24 901.653 140.463 13
 0 10 24 860.743 125.035 16
 0 10 25 394.745 99.0476 16
 0 10 25 283.865 102.938 13
 0 10 26 262.27 89.6903 13
 0 10 26 417.722 94.6979 16
 0 10 27 384.623 92.5559 13
 0 10 27 285.359 78.9224 16
 0 10 28 109.823 66.1549 13
 0 10 28 -24.163 59.1349 16
 0 10 29 -20.5452 52.482 16
 0 10 29 -33.2462 51.3904 13
 0 -11 0 34.4626 199.947 8
 0 -11 1 56.5252 183.577 8
 0 -11 -1 -150.727 259.21 8
 0 11 -1 -14.5726 138.971 6
 0 11 -2 71.624 187.102 6
 0 -11 -2 87.1186 151.207 2
 0 -11 -2 -263.346 256.705 8
 0 11 2 -8.02808 124.846 9
 0 -11 2 -107.58 255.534 8
 0 11 3 37.962 147.478 9
 0 -11 -3 -232.766 272.675 8
 0 -11 -3 322.646 247.592 2
 0 11 -3 78.3621 176.57 6
 0 -11 -4 -411.006 218.492 2
 0 11 4 -25.6541 125.922 9
 0 11 -4 -46.591 151.385 6
 0 11 5 -38.8072 139.578 9
 0 11 -5 -58.9199 151.415 6
 0 -11 -5 -244.734 194.777 2
 0 11 6 120.8 159.763 9
 0 -11 -6 -32.4457 148.419 2
 0 11 7 235.264 169.797 9
 0 -11 -7 66.3674 164.373 2
 0 -11 -7 -206.689 315.964 8
 0 11 8 -3.51886 150.67 9
 0 -11 -8 -264.37 362.805 8
 0 -11 -8 -53.7037 168.446 2
 0 11 9 52.7212 122.823 9
 0 -11 -9 -437.202 297.557 8
 0 -11 -9 122.261 222.751 2
 0 -11 -10 -198.796 202.902 2
 0 11 10 71.3632 139.419 9
 0 -11 -11 -157.485 281.687 8
 0 -11 -11 274.548 231.372 2
 0 11 11 156.615 152.986 9
 0 11 12 199.727 231.14 9
 0 11 12 -8.16439 86.4913 13
 0 11 13 -15.4863 85.9768 13
 0 11 13 166.91 95.6998 15
 0 11 14 222.756 111.087 15
 0 11 14 26.4772 88.6357 13
 0 11 15 -11.5305 92.6966 13
 0 11 15 255.662 115.672 15
 0 11 16 38.1868 82.8 13
 0 11 17 41.969 89.1012 13
 0 11 18 -40.2028 88.8438 13
 0 11 19 29.1209 83.983 13
 0 11 20 12.7764 83.96 13
 0 11 21 -59.1821 83.3243 13
 0 11 22 77.8158 73.6221 16
 0 11 22 7.10874 79.144 13
 0 11 23 56.7835 87.137 13
 0 11 23 54.0852 70.4424 16
 0 11 24 87.2661 85.9498 13
 0 11 24 78.0365 74.8788 16
 0 11 25 76.9763 67.245 16
 0 11 25 55.8834 78.6882 13
 0 11 26 -42.2751 66.2488 16
 0 11 26 120.829 78.1731 13
 0 11 27 57.9545 60.1852 16
 0 11 27 33.8297 66.1617 13
 0 11 28 -25.419 58.7795 13
 0 11 28 -24.5558 48.7116 16
 0 -12 0 1856.93 457.197 8
 0 -12 -1 7944.38 881.76 8
 0 -12 1 9371.81 929.555 8
 0 -12 -1 6610.56 718.862 2
 0 -12 -2 22762.9 1499.33 8
 0 -12 -2 18739.9 1198.12 2
 0 -12 -3 1494 370.163 2
 0 -12 -3 2418.32 491.978 8
 0 -12 -4 125.12 169.861 2
 0 -12 -4 -26.4852 173.405 8
 0 -12 -5 20652.3 1291.35 2
 0 12 5 21399 1284.83 9
 0 -12 -6 -85.3202 227.197 8
 0 -12 -6 15.0811 250.942 2
 0 12 6 154.371 169.863 9
 0 12 7 130.542 163.951 9
 0 -12 -7 509.721 283.041 2
 0 12 8 368.696 202.828 9
 0 -12 -8 337.687 270.461 2
 0 -12 -8 62.1701 243.792 8
 0 12 9 871.631 294.779 9
 0 12 10 15302.3 458.261 13
 0 12 10 14917.7 474.784 15
 0 12 11 5308.38 280.103 13
 0 12 11 5326.21 295.761 15
 0 12 12 2252.99 204.548 15
 0 12 12 2206.43 192.658 13
 0 12 13 127.665 88.1513 13
 0 12 13 341.821 119.956 15
 0 12 14 292.978 106.122 15
 0 12 14 54.4462 80.3238 13
 0 12 15 586.214 117.893 13
 0 12 15 712.281 143.686 15
 0 12 16 3836.25 253.606 15
 0 12 16 3745.08 246.925 13
 0 12 17 7035.35 329.954 13
 0 12 18 128.179 91.6641 13
 0 12 19 847.19 135.59 13
 0 12 20 141.757 85.2 13
 0 12 21 2893.45 217.703 13
 0 12 22 418.051 109.304 13
 0 12 23 172.396 90.4169 13
 0 12 24 1031.63 135.084 13
 0 12 25 47.2196 72.0377 13
 0 12 26 143.593 78.7474 13
 0 12 27 1734.47 136.021 13
 0 -13 0 -314.717 203.692 2
 0 -13 -1 29.1501 278.245 8
 0 -13 -1 316.261 211.008 2
 0 -13 -2 -893.293 378.63 8
 0 -13 -2 -549.605 247.82 2
 0 -13 -3 33.7209 253.294 8
 0 -13 -3 -510.452 247.825 2
 0 13 4 -87.1574 94.5157 15
 0 -13 -4 21.1025 263.991 8
 0 -13 -4 -535.832 270.467 2
 0 13 5 6.96355 86.4946 15
 0 13 6 -61.2853 90.118 15
 0 13 7 43.6832 95.8455 15
 0 13 8 4.51779 91.0708 15
 0 13 9 86.1462 89.1062 15
 0 13 10 140.002 100.101 15
 0 13 11 106.863 105.351 15
 0 13 11 -59.854 94.0282 13
 0 13 12 238.211 120.434 15
 0 13 12 4.75923 80.7232 13
 0 13 13 225.018 112.811 15
 0 13 13 64.6863 80.5981 13
 0 13 14 317.157 122.056 15
 0 13 14 -35.0744 81.6481 13
 0 13 15 7.22789 81.3614 13
 0 13 15 188.217 108.541 15
 0 13 16 12.8084 77.6903 13
 0 13 16 101.697 105.414 15
 0 13 17 80.9536 83.6143 13
 0 13 17 160.391 104.788 15
 0 13 18 -17.2096 81.6812 13
 0 13 19 1.79488 77.0126 13
 0 13 20 25.869 78.011 13
 0 13 21 60.5228 83.9721 13
 0 13 22 59.0627 79.3997 13
 0 13 23 -4.30385 70.2033 13
 0 13 24 53.6259 70.4843 13
 0 13 25 -16.9883 69.0602 13
 0 13 26 16.4667 59.13 13
 0 14 0 130498 1384.8 15
 0 14 -1 605.811 137.675 15
 0 14 1 504.237 146.814 15
 0 14 -2 31724.4 679.511 15
 0 14 2 31710.6 690.748 15
 0 14 -3 20215.6 571.063 12
 0 14 3 20977.2 565.17 15
 0 14 4 854.896 149.935 15
 0 14 -4 436.422 119.564 12
 0 14 5 10771.1 410.788 15
 0 14 6 2289.51 209.05 15
 0 14 7 4056.03 261.367 15
 0 14 8 285.167 116.751 15
 0 14 9 1260.64 169.517 15
 0 14 10 1125.21 161.842 15
 0 14 11 7129.52 337.948 15
 0 14 12 643.899 137.007 15
 0 14 12 222.316 86.7907 13
 0 14 13 1193.92 167.365 15
 0 14 13 769.495 131.368 13
 0 14 14 13578.5 456.24 15
 0 14 14 13960.9 444.252 13
 0 14 15 431.093 110.022 13
 0 14 15 364.906 122.64 15
 0 14 16 9112.64 376.42 15
 0 14 16 8559.33 347.052 13
 0 14 17 385.296 122.776 15
 0 14 17 66.2821 80.841 13
 0 14 18 141.36 88.3089 13
 0 14 19 2167.25 181.908 13
 0 14 20 351.241 98.7401 13
 0 14 21 190.608 81.4323 13
 0 14 22 419.622 92.5399 13
 0 14 23 37.5061 72.053 13
 0 14 24 130.266 68.533 13
 0 15 0 122.058 110.189 15
 0 15 1 30.4228 105.497 15
 0 15 -1 -165.81 137.606 12
 0 15 -1 150.773 111.081 15
 0 15 -2 266.236 113.951 15
 0 15 2 175.534 110.558 15
 0 15 -3 -229.21 141.375 12
 0 15 3 185.942 110.606 15
 0 15 -4 -91.1207 116.964 12
 0 15 4 64.3533 93.2262 15
 0 15 5 102.687 110.521 15
 0 15 6 60.4663 105.803 15
 0 15 7 116.176 106.197 15
 0 15 8 109.802 100.959 15
 0 15 9 129.106 115.023 15
 0 15 10 189.593 116.612 15
 0 15 11 429.871 127.22 15
 0 15 12 142.925 104.342 15
 0 15 13 144.205 104.87 15
 0 15 13 61.9056 86.1017 13
 0 15 14 43.4261 100.914 15
 0 15 14 18.9783 76.0932 13
 0 15 15 325.189 124.504 15
 0 15 15 72.8926 81.7882 13
 0 15 16 347.73 121.326 15
 0 15 16 58.1022 73.7976 13
 0 15 17 16.7019 69.7815 13
 0 15 18 47.0026 76.4175 13
 0 15 19 68.7772 72.0729 13
 0 15 20 -5.09893 66.94 13
 0 15 21 55.8187 69.6616 13
 0 15 22 12.6502 60.3595 13
 0 15 23 -11.2386 55.9496 13
 0 16 0 6436.58 338.534 12
 0 16 0 7352.69 342.023 15
 0 16 -1 1217.65 165.449 15
 0 16 1 748.222 141.32 12
 0 16 -1 654.717 135.481 12
 0 16 1 1192.59 166.685 15
 0 16 2 191.159 118.417 15
 0 16 -2 56.7854 95.3356 15
 0 16 3 6577.83 325.461 15
 0 16 -3 5916.48 312.706 12
 0 16 -4 -15.7987 97.8415 12
 0 16 4 250.163 117.297 15
 0 16 5 906.285 160.01 15
 0 16 6 795.511 148.612 15
 0 16 7 304.738 123.85 15
 0 16 8 629.157 137.674 15
 0 16 9 137.291 99.2838 15
 0 16 10 653.603 134.424 15
 0 16 11 342.389 115.98 15
 0 16 12 610.258 137.592 15
 0 16 13 2007.69 193.044 15
 0 16 14 865.744 143.068 15
 0 16 15 620.76 130.115 15
 0 16 15 198.914 82.2392 13
 0 16 16 859.006 117.428 13
 0 16 16 817.597 126.687 12
 0 16 17 268.834 79.757 13
 0 16 17 -25.5192 89.3478 12
 0 16 18 -119.803 96.4856 12
 0 16 18 78.1919 72.3372 13
 0 16 19 -41.8445 62.2693 13
 0 16 20 69.8167 61.8742 13
 0 16 21 150.168 60.6676 13
 0 17 0 -82.3878 113.621 12
 0 17 0 76.0919 93.6936 15
 0 17 -1 175.603 105.961 15
 0 17 1 -99.7001 123.843 12
 0 17 1 93.385 105.305 15
 0 17 -1 -222.628 126.216 12
 0 17 -2 -109.181 108.652 12
 0 17 -2 227.709 111.32 15
 0 17 2 21.0801 96.6535 15
 0 17 2 -149.041 131.28 12
 0 17 3 -221.931 141.361 12
 0 17 3 83.5331 97.531 15
 0 17 -3 -22.7259 95.9164 12
 0 17 4 12.3201 95.6147 15
 0 17 4 -285.499 146.829 12
 0 17 -4 4.2422 90.0692 12
 0 17 5 -268.534 153.042 12
 0 17 5 170.472 102.98 15
 0 17 6 183.319 110.937 15
 0 17 6 -201.292 144.876 12
 0 17 7 118.657 104.722 15
 0 17 8 78.1828 99.9529 15
 0 17 9 117.264 108.825 15
 0 17 10 288.295 116.818 15
 0 17 11 -357.493 135.515 12
 0 17 11 287.459 117.796 15
 0 17 12 -226.525 120.265 12
 0 17 12 300.705 115.93 15
 0 17 13 347.24 116.615 15
 0 17 13 -298.551 117.827 12
 0 17 14 -224.127 108.401 12
 0 17 15 -222.764 101.816 12
 0 17 16 -232.974 100.747 12
 0 17 17 -222.46 88.4 12
 0 17 18 -70.9439 68.4012 12
 0 17 18 1.6289 52.1028 13
 0 17 19 26.9191 48.8211 13
 0 18 0 4498.43 264.008 12
 0 18 0 5030.77 269.696 15
 0 18 1 335.725 114.837 15
 0 18 1 -94.1216 102.993 12
 0 18 -1 -4.62321 88.8952 12
 0 18 -1 356.309 116.681 15
 0 18 -2 667.465 135.174 15
 0 18 2 84.334 98.5563 12
 0 18 -2 270.337 109.861 12
 0 18 2 600.994 132.745 15
 0 18 3 694.854 135.146 15
 0 18 -3 646.06 122.936 12
 0 18 4 3664.74 233.039 15
 0 18 4 3234.76 234.776 12
 0 18 -4 3675.02 222.623 12
 0 18 5 658.23 134.364 12
 0 18 5 1002.54 152.195 15
 0 18 6 1690.97 170.668 15
 0 18 6 1344.76 161.818 12
 0 18 7 2705.87 203.036 15
 0 18 7 2220.39 192.183 12
 0 18 8 335.5 118.95 15
 0 18 8 -178.671 119.963 12
 0 18 9 367.496 115.979 15
 0 18 9 -253.346 116.205 12
 0 18 10 1414.94 153.085 12
 0 18 10 2018.16 178.387 15
 0 18 11 502.693 110.641 12
 0 18 12 -195.157 105.424 12
 0 18 13 135.103 80.7872 12
 0 18 14 267.208 79.8202 12
 0 18 15 52.9692 69.5084 12
 0 18 16 45.0724 65.0104 12
 0 18 17 -9.66311 55.0599 12
 0 19 0 157.209 90.7798 12
 0 19 1 68.3203 91.0136 12
 0 19 -1 163.309 98.2638 12
 0 19 -2 136.246 89.5611 12
 0 19 2 -72.0047 88.5001 12
 0 19 3 8.93805 88.0932 12
 0 19 -3 240.256 94.119 12
 0 19 4 9.64611 84.7731 12
 0 19 5 -15.0434 87.7364 12
 0 19 6 -76.9441 91.8269 12
 0 19 7 -36.7705 86.3685 12
 0 19 8 -94.3601 93.7084 12
 0 19 9 -32.8535 78.1618 12
 0 19 10 -22.8436 75.4022 12
 0 19 11 -99.5053 84.4761 12
 0 19 12 -10.6495 68.7002 12
 0 19 13 33.7297 67.7923 12
 0 19 14 40.5737 50.9325 12
 0 20 0 1361.22 130.845 12
 0 20 -1 522.179 100.746 12
 0 20 1 547.576 100.867 12
 0 20 2 454.653 100.227 12
 0 20 -2 597.518 100.325 12
 0 20 3 606.325 107.442 12
 0 20 4 541.074 101.574 12
 0 20 5 206.752 83.8174 12
 0 20 6 245.341 86.1272 12
 0 20 7 159.651 77.5265 12
 0 20 8 686.893 100.803 12
 0 20 9 267.483 78.25 12
 -1 0 0 377.038 92.1499 1
 -1 0 1 344.922 102.89 1
 1 0 -1 194.796 67.9026 3
 -1 0 2 216698 1869.21 1
 1 0 -2 221560 1724.36 3
 -1 0 3 -30.0282 96.6904 1
 -1 0 3 3.30236 32.7093 5
 -1 0 3 -38.1914 71.4006 7
 -1 0 -3 -17.7578 40.301 2
 1 0 -3 104.024 97.2461 3
 1 0 -4 30687.4 782.795 3
 -1 0 -4 29928.1 502.9 2
 -1 0 4 30232.8 431.238 6
 1 0 -5 52.2395 132.148 3
 -1 0 5 -2.469 34.7668 6
 -1 0 -5 31.7218 81.2713 2
 1 0 -6 71423.6 1385.94 3
 1 0 -7 33.5979 166.973 3
 1 0 -8 17077.7 779.735 3
 -1 0 -8 18364.5 649.509 3
 -1 0 -9 66.6056 130.457 3
 1 0 -9 -14.5905 170.087 3
 1 0 -10 14630.1 801.52 3
 -1 0 -10 15699.6 702.71 3
 1 0 -11 30.52 121.608 4
 1 0 -11 150.193 216.46 3
 -1 0 -11 58.7683 153.464 3
 -1 0 -12 111757 2098.35 3
 1 0 -12 104768 2294.35 4
 1 0 -12 108440 2366.71 3
 -1 0 -13 161.269 208.053 3
 1 0 -13 118.305 214.462 3
 1 0 -13 48.8908 146.578 4
 1 0 -14 9415.3 791.05 3
 -1 0 -14 9309.68 719.457 3
 1 0 -14 8074.11 728.68 4
 1 0 -15 89.2237 206.347 3
 1 0 -15 44.1226 167.2 4
 -1 0 -15 191.331 208.978 3
 1 0 -16 1086.47 333.034 4
 1 0 -16 1181.05 382.008 3
 -1 0 -16 1250.89 345.766 3
 1 0 -17 103.671 174.524 4
 1 0 -17 -112.424 215.148 3
 -1 0 -17 157.842 241.169 3
 1 0 -18 6911.15 808.71 4
 1 0 -18 6349.79 756.179 3
 1 0 -19 6.92634 223.173 4
 1 0 -19 89.1891 224.759 3
 1 0 -20 5271.8 725.382 4
 1 0 -20 5135.95 726.241 3
 1 0 -21 37.673 211.179 4
 1 0 -21 -4.00907 287.66 3
 1 0 22 3866.79 233.379 16
 1 0 23 42.0141 69.7605 16
 -1 0 23 123.015 80.6369 16
 -1 0 24 745.803 120.543 16
 1 0 24 950.798 137.036 16
 -1 0 25 -20.7997 79.0931 16
 1 0 25 -16.1339 69.9335 16
 1 0 26 46.941 74.1088 16
 -1 0 26 77.5003 79.867 16
 1 0 27 -28.3464 72.8789 16
 -1 0 27 58.1215 81.3935 16
 -1 0 28 2225.16 188.264 16
 1 0 28 2175.67 181.056 16
 1 0 29 46.7771 70.1436 16
 -1 0 29 60.1026 78.7957 16
 1 0 30 -25.2026 64.9695 16
 -1 0 30 67.0811 79.7149 16
 -1 0 31 -23.0197 72.0361 16
 1 0 31 -50.5754 68.6257 16
 1 0 32 104.812 62.877 16
 -1 0 32 194.243 75.6955 16
 -1 0 33 31.251 58.9096 16
 -1 -1 0 309.239 103.21 1
 1 -1 0 159.752 49.6889 3
 -1 1 1 115933 1251.78 1
 1 -1 -1 116198 1044.66 3
 -1 -1 1 118005 1371.77 1
 -1 -1 -1 115346 1230.26 1
 -1 1 -2 4277.12 251.473 7
 -1 1 2 4075.56 222.237 5
 1 -1 -2 4332.83 240.823 3
 -1 -1 2 4264.14 283.356 1
 -1 1 2 4389.37 276.753 1
 1 1 -3 98095.8 1116.37 10
 1 1 -3 101296 1369.55 3
 -1 1 -3 97978.8 1168 7
 -1 1 3 99270.8 1070.84 5
 1 -1 -3 99410.5 1258 3
 -1 1 3 101828 1310.73 1
 1 1 -4 225.309 96.6798 10
 -1 1 -4 135.093 64.5718 3
 -1 1 4 215.157 122.952 1
 -1 -1 -4 120.121 65.2093 2
 -1 -1 4 327.874 97.0076 7
 -1 1 4 147.374 65.0326 6
 1 -1 -4 155.398 116.741 3
 1 1 -4 177.939 126.979 3
 -1 1 5 30648 771.202 1
 -1 1 5 29916 593.498 6
 1 1 -5 32696.4 897.125 3
 -1 -1 -5 32081.9 672.924 2
 1 -1 -5 32955.6 872.15 3
 -1 1 -5 31188.8 566.755 3
 -1 1 6 308.674 150.283 1
 -1 -1 -6 434.84 119.475 2
 -1 1 -6 468.809 122.722 3
 -1 1 6 330.835 86.7907 6
 -1 -1 -6 571.725 177.6 8
 1 -1 -6 465.928 181.37 3
 1 1 -6 218.722 157.479 3
 -1 -1 -7 324.84 117.269 2
 1 1 -7 376.271 181.321 3
 1 -1 -7 391.935 185.354 3
 -1 1 -7 246.128 135.926 3
 -1 1 7 139.134 124.011 1
 1 1 -8 12389.8 663.891 3
 1 -1 -8 12789.9 674.578 3
 -1 1 -8 14283.2 567.122 3
 1 1 -9 3679.78 401.38 3
 -1 1 -9 4022.2 348.553 3
 1 -1 -9 3816.02 415.164 3
 1 1 -10 494.329 215.146 3
 1 1 -10 567.667 188.433 4
 -1 1 -10 742.861 208.577 3
 1 -1 -10 718.734 260.151 3
 1 1 -11 51900.7 1536.13 3
 -1 1 -11 54395.3 1368.99 3
 1 -1 -11 52632.2 1604.56 3
 -1 -1 -11 53767.2 1410.05 3
 1 1 -11 49877.3 1474.35 4
 1 1 -12 3349.56 453.802 3
 1 -1 -12 3752.89 508.45 3
 1 1 -12 3203.45 426.285 4
 1 -1 -12 2940.79 421.836 4
 -1 -1 -12 3449.45 408.923 3
 -1 1 -12 4081.16 435.402 3
 1 -1 -13 95.2869 238.678 3
 1 -1 -13 211.982 172.278 4
 -1 -1 -13 100.355 184.274 3
 1 1 -13 92.417 163.685 4
 -1 1 -13 304.353 226.101 3
 1 1 -13 264.38 238.643 3
 1 -1 -14 4925.45 608.457 4
 1 1 -14 5393.46 594.16 4
 1 1 -14 5256.16 603.139 3
 -1 -1 -14 5755.47 568.407 3
 1 -1 -14 5675.94 629.293 3
 -1 1 -14 6325.1 584.564 3
 -1 1 -15 24806 1167.79 3
 1 1 -15 24622.6 1284.12 4
 -1 -1 -15 24714.6 1187.87 3
 1 -1 -15 22911.7 1272.05 3
 1 -1 -15 21616 1220.96 4
 1 1 -15 23919.8 1276.64 3
 1 -1 -16 3408.28 541.794 3
 -1 -1 -16 4207.3 551.978 3
 1 1 -16 3226.51 518.142 4
 1 -1 -16 3183.57 530.45 4
 1 1 -16 3484.87 550.431 3
 -1 -1 -17 4.29657 236.004 3
 1 -1 -17 -26.1025 238.36 3
 1 -1 -17 8.25989 200.199 4
 1 1 -17 -47.3704 229.584 4
 1 1 -17 64.6231 223.526 3
 1 -1 -18 10047.1 966.42 3
 1 -1 -18 10429.7 989.397 4
 1 1 -18 9532.89 914.37 4
 1 1 -18 9184 892.968 3
 1 1 -19 1986.99 463.466 3
 1 -1 -19 2125.17 489.396 3
 1 1 -19 1801.51 422.702 4
 1 -1 -19 3174.03 589.234 4
 1 -1 -20 796.178 345.337 3
 1 1 -20 446.953 257.904 4
 1 -1 -20 1213.57 390.683 4
 1 1 -20 901.466 377.511 3
 1 1 -21 150.535 240.957 4
 1 1 -21 -145.352 316.943 3
 1 -1 22 88.0254 75.7362 16
 1 1 22 207.68 79.9406 16
 -1 -1 23 0.08911 69.0039 16
 -1 1 23 60.3447 76.9898 16
 1 1 23 -56.2404 73.9934 16
 1 -1 23 -8.07701 74.37 16
 -1 -1 24 297.979 91.5265 16
 1 -1 24 112.139 73.6991 16
 -1 1 24 117.201 75.6731 16
 1 1 24 210.834 91.348 16
 -1 -1 25 32.3429 74.8127 16
 -1 1 25 -5.45389 70.5676 16
 1 -1 25 -2.73848 69.0484 16
 1 1 25 26.2072 70.9796 16
 1 -1 26 35.5125 63.1258 16
 1 1 26 100.104 80.6887 16
 -1 -1 26 -21.9993 74.0846 16
 -1 1 26 33.7588 72.7146 16
 -1 1 27 -6.17009 79.715 16
 -1 -1 27 -18.9708 75.9426 16
 1 1 27 94.9276 84.8704 16
 1 -1 27 58.7614 70.2104 16
 1 1 28 87.1303 80.6378 16
 -1 -1 28 96.2304 78.345 16
 -1 1 28 184.059 96.6568 16
 1 -1 28 179.309 81.1663 16
 -1 1 29 37.9004 85.3674 16
 1 -1 29 60.4386 68.0531 16
 -1 -1 29 122.793 81.5843 16
 1 1 29 168.158 79.0072 16
 1 1 30 38.4859 71.9652 16
 -1 -1 30 79.1627 73.6622 16
 -1 1 30 79.2579 79.7239 16
 -1 1 31 75.9982 71.0875 16
 1 1 31 110.451 68.3255 16
 -1 -1 31 203.684 80.0188 16
 1 1 32 17.9161 61.1879 16
 -1 1 32 13.308 61.0008 16
 -1 1 33 74.0455 59.1387 16
 1 1 33 87.2833 58.1083 16
 1 -2 0 38.1043 41.4617 2
 -1 -2 0 32.0019 87.1184 1
 -1 -2 1 183435 1786.94 1
 -1 -2 -1 184374 1636.81 1
 1 2 -2 8812.26 276.514 10
 -1 2 2 7863.32 361.023 5
 -1 -2 -2 8465.04 335.808 1
 1 2 -3 157853 1269.1 10
 -1 2 3 150409 1491.71 1
 -1 2 4 15256.1 520.592 1
 -1 2 -4 14958.3 432.12 7
 -1 2 4 15091.9 498.635 6
 -1 -2 5 234750 1850.67 7
 1 2 -5 232964 1245.49 9
 -1 -2 -5 239402 2073.25 2
 -1 2 -5 238464 1684.42 7
 -1 2 5 236356 1994.7 6
 -1 -2 6 12000.1 401.821 7
 -1 2 -6 11334.4 365.008 7
 1 -2 -6 11589.7 593.022 3
 -1 2 -6 11040.3 387.907 3
 -1 2 6 10143.3 441.342 6
 -1 2 6 11019 484.197 1
 -1 -2 -6 11186.9 483.786 2
 -1 2 7 28687 792.116 1
 -1 2 7 27775.4 752.801 6
 -1 2 7 31566 640.963 9
 -1 -2 -7 28918.3 817.887 2
 1 -2 -7 32034.3 1020.05 3
 1 2 -7 28662.8 983.613 3
 -1 2 -7 29964.5 576.973 7
 -1 2 -7 30033.8 705.142 3
 -1 -2 -8 121.582 142.63 8
 1 2 -8 -93.1294 178.122 3
 -1 2 8 54.0836 53.1925 9
 -1 2 -8 49.6691 108.911 3
 -1 2 8 -42.3603 110.338 1
 1 2 -8 85.8635 108.574 4
 -1 -2 -8 42.1352 120.745 2
 1 -2 -8 8.53007 158.851 3
 -1 2 -8 84.9003 56.9928 7
 1 2 -9 719.497 237.72 3
 -1 -2 -9 988.209 202.842 2
 -1 -2 -9 748.525 215.595 8
 1 2 -9 766.295 188.924 4
 -1 2 -9 611.689 88.0657 7
 -1 2 9 634.984 179.256 1
 1 -2 -9 671.579 233.499 3
 -1 2 -9 581.719 162.858 3
 -1 2 9 795.987 113.445 9
 -1 2 10 317.861 153.306 1
 1 -2 -10 397.26 226.49 3
 1 2 -10 522.754 218.266 3
 -1 -2 -10 602.982 215.118 8
 -1 2 10 491.345 92.3557 9
 -1 2 -10 459.445 164.812 3
 1 2 -10 503.174 172.068 4
 1 2 -11 23526.1 1036.59 3
 -1 2 -11 22734.4 870.813 3
 -1 2 11 21436.9 844.804 1
 -1 -2 -11 23226.1 944.877 8
 1 2 -11 23680.6 1004.64 4
 1 -2 -11 23845.8 1100.39 3
 1 2 -12 8786.4 679.218 3
 1 -2 -12 8290.52 699.84 3
 -1 2 12 7817.63 547.563 1
 1 2 -12 8357.27 641.92 4
 -1 -2 -12 7612.93 575.205 8
 -1 2 -12 8689.43 586.532 3
 1 -2 -12 7336.93 662.158 4
 1 -2 -13 1879.7 388.934 4
 1 2 -13 2811.06 418.644 4
 -1 -2 -13 2561.68 370.581 8
 1 -2 -13 2127.33 410.705 3
 1 2 -13 2029.92 385.864 3
 -1 -2 -13 2345.18 384.513 3
 -1 2 13 2138.25 323.874 1
 -1 2 -13 2177.24 337.515 3
 -1 -2 -14 4240.61 512.071 3
 1 -2 -14 4552.55 578.343 3
 1 -2 -14 5121.57 609.205 4
 -1 2 -14 4355.59 473.162 3
 1 2 -14 3769.28 508.687 3
 1 2 -14 4557.72 535.118 4
 -1 -2 -15 -9.50681 193.724 3
 1 2 -15 -108.208 174.418 4
 1 2 -15 -7.39639 214.031 3
 1 -2 -15 216.131 271.083 3
 1 -2 -15 186.147 214.96 4
 1 -2 -16 15.7364 173.483 4
 1 -2 -16 247.895 289.07 3
 1 2 -16 331.593 212.842 4
 1 2 -16 -398.223 253.261 3
 -1 -2 -16 199.751 251.749 3
 1 2 -17 2730.3 484.036 4
 -1 -2 -17 2577.35 464.473 3
 1 2 -17 2532.93 464.113 3
 1 -2 -17 3049.3 551.123 4
 1 -2 -17 2751.04 537.346 3
 -1 -2 -18 3501.48 554.57 3
 1 -2 -18 3614.66 615.104 4
 1 2 -18 3342.49 533.812 4
 1 2 -18 2743.04 509.004 3
 1 -2 -18 3697.85 630.062 3
 1 2 -19 256.407 204.451 4
 1 -2 -19 214.382 317.599 3
 1 -2 -19 253.911 288.409 4
 1 2 -20 307.197 221.544 4
 1 -2 -20 385.001 326.864 3
 1 -2 -20 -30.8581 191.275 4
 1 2 21 54.5198 68.4421 16
 1 2 22 43.7014 77.1015 16
 -1 -2 22 -92.6954 77.1008 16
 -1 -2 23 92.2093 78.2301 16
 -1 2 23 36.931 71.8855 16
 1 2 23 70.1608 82.3048 16
 -1 -2 24 782.605 122.664 16
 -1 2 24 1051.51 139.602 16
 1 2 24 940.973 138.979 16
 1 2 25 650.341 121.492 16
 -1 2 25 673.291 122.937 16
 -1 -2 25 625.192 114.399 16
 1 2 26 248.103 94.9329 16
 -1 2 26 262.463 96.6536 16
 -1 -2 26 235.311 86.9271 16
 -1 2 27 1574.47 164.818 16
 1 2 27 1419.86 159.05 16
 -1 2 28 1054.39 142.018 16
 1 2 28 1201.06 145.923 16
 -1 2 29 -17.5395 78.0903 16
 1 2 29 43.6269 72.111 16
 -1 2 30 42.8968 78.5676 16
 1 2 30 62.7313 69.2115 16
 1 2 31 249.538 78.2568 16
 -1 2 31 357.865 91.1626 16
 1 2 32 53.2511 63.0729 16
 -1 2 32 57.5804 64.2996 16
 1 2 33 135.978 62.1309 16
 -1 2 33 145.878 63.817 16
 1 -3 0 73.7314 65.9977 2
 -1 -3 0 68.9068 108.166 1
 -1 -3 1 39428.3 966.732 8
 -1 -3 -1 39039.6 806.103 1
 1 -3 -1 39309.7 734.134 2
 1 -3 -2 371692 2456.13 2
 1 3 -2 374689 1468.6 10
 -1 -3 -2 366462 2325.16 1
 1 -3 -2 374364 2805.6 10
 -1 3 3 52694.6 1052.4 6
 1 -3 -3 55588.1 1037.49 2
 1 -3 -3 55355.2 1116.28 10
 -1 3 4 77054.9 1278.99 6
 1 -3 -4 75158.7 1351.98 10
 1 3 -5 26181.1 556.851 9
 -1 3 5 26162.9 685.616 9
 -1 -3 -5 25510.6 892.581 8
 -1 3 5 25865.6 630.303 1
 -1 3 5 25711.7 756.526 6
 1 -3 -5 23719.8 796.127 10
 -1 3 6 49182 920.478 1
 -1 -3 -6 48736.6 1098.13 2
 1 3 -6 51119.4 990.31 4
 -1 -3 -6 51991.7 1321.98 8
 -1 -3 -7 16480.1 766.986 8
 -1 -3 -7 16691.8 707.57 4
 -1 3 7 15987.7 563.269 1
 -1 -3 -7 16023 665.552 2
 -1 -3 7 16145 466.495 7
 -1 3 7 16346.1 651.868 6
 -1 -3 -8 57672.6 1395.54 4
 -1 -3 -8 59270.8 1322.09 2
 -1 3 8 59361.4 1140.06 1
 -1 -3 -8 59875.4 1503.02 8
 -1 -3 -9 203.133 160.047 2
 -1 3 9 474.534 151.886 1
 1 -3 -9 10.1313 168.665 3
 -1 -3 -9 315.079 157.659 4
 1 3 -9 409.956 150.378 4
 -1 -3 -9 256.175 169.51 8
 -1 -3 -10 1055.92 257.256 4
 1 -3 -10 1033.67 267.18 3
 -1 3 10 950.307 194.872 1
 -1 -3 -10 1124.27 258.266 8
 -1 -3 -10 1195.34 240.788 2
 1 3 -10 1419.04 242.576 4
 -1 -3 -11 2235.1 356.443 8
 1 -3 -11 1979.12 367.764 3
 -1 -3 -11 1755.24 317.258 4
 1 3 -11 2111.13 318.552 4
 -1 3 11 2249.97 286.361 1
 -1 -3 -12 1781.92 339.948 8
 1 -3 -12 1690.98 353.599 3
 -1 -3 -12 1182.77 274.368 4
 1 3 -12 1602.43 310.101 4
 1 -3 -13 2294.68 422.507 4
 1 3 -13 2701.58 412.028 4
 1 -3 -13 2640.23 463.33 3
 -1 -3 -13 3450.86 452.333 8
 1 -3 -14 2664.37 486.751 4
 -1 -3 -14 3316.64 450.587 8
 1 3 -14 3247.77 452.633 4
 1 -3 -14 3356.97 520.68 3
 1 3 -15 5616.06 610.456 4
 1 -3 -15 5565.09 659.696 4
 -1 -3 -15 5447.06 611.479 3
 1 -3 -15 4691.4 596.712 3
 1 -3 -16 -94.0227 208.713 4
 1 -3 -16 159.123 254.776 3
 -1 -3 -16 260.836 236.085 3
 1 3 -16 14.0288 147.296 4
 1 3 -17 9301.38 828.496 4
 -1 -3 -17 9173.22 835.332 3
 1 -3 -17 8953.04 919.729 4
 1 -3 -17 9170.8 918.401 3
 1 -3 -18 -41.7068 196.702 4
 1 -3 -18 219.01 315.043 3
 1 3 -18 42.1756 164.518 4
 -1 -3 -18 323.352 280.695 3
 -1 -3 -19 1.73194 293.944 3
 1 -3 -19 -168.506 275.039 3
 1 -3 -19 -459.612 292.604 4
 1 -3 -20 1378.22 435.092 4
 1 -3 -20 1023.56 397.91 3
 1 3 21 940.297 133.64 16
 1 3 22 59.3975 75.025 16
 -1 3 22 -32.8181 70.6824 16
 1 3 23 340.818 105.949 16
 -1 3 23 438.79 107.594 16
 1 3 24 2021.97 186.031 16
 -1 3 24 2164.26 188.215 16
 1 3 25 3835.82 247.188 16
 -1 3 25 3674.04 239.633 16
 -1 3 26 145.877 85.7159 16
 1 3 26 154.269 83.1826 16
 1 3 27 1550.2 160.178 16
 -1 3 27 1489.51 162.974 16
 -1 3 28 2509.7 197.096 16
 1 3 28 2236.82 184.865 16
 -1 3 29 189.538 97.9244 16
 1 3 29 7.41046 77.0338 16
 1 3 30 -40.6954 74.2452 16
 -1 3 30 8.65573 71.5107 16
 1 3 31 14.3251 62.9839 16
 -1 3 31 108.041 77.4369 16
 -1 3 32 475.186 88.931 16
 1 3 32 496.022 90.2623 16
 -1 -4 0 -41.6074 112.936 1
 -1 -4 0 177.294 164.245 8
 1 -4 0 -29.6766 74.8342 2
 -1 -4 -1 9390.12 432.579 1
 -1 -4 1 10411.5 550.367 8
 -1 -4 -2 61589.2 1020.62 1
 1 -4 -2 60164.6 1113.17 2
 -1 -4 2 61248.2 1287.38 8
 1 -4 -2 61243.1 1203.74 10
 1 -4 -3 116342 1713.63 10
 -1 4 3 118646 1753.53 6
 -1 -4 -3 117044 1262.94 1
 -1 4 -3 119591 1718.54 5
 1 -4 -3 118162 1624.03 2
 -1 4 -4 2343.22 259.52 5
 1 4 -4 2083.88 198.228 9
 1 4 -4 2745.86 163.723 4
 1 -4 -4 2213.96 261.739 2
 1 -4 -4 2174.66 268.898 10
 -1 4 4 2498.72 276.979 6
 1 -4 -5 6221.21 443.14 10
 1 4 -5 7370.98 359.395 9
 -1 4 -5 7245.39 438.299 5
 1 -4 -5 6761.3 461.878 2
 1 4 -5 8106.45 330.863 4
 -1 -4 -5 7501.85 544.661 8
 -1 4 5 6563.17 440.31 6
 1 4 -6 33308.3 763.735 4
 -1 4 6 30570.5 853.368 9
 -1 4 -6 28986 885.107 5
 -1 -4 -6 30397.1 955.739 2
 -1 4 6 30006.3 948.424 6
 -1 -4 -6 29160.1 875.577 4
 -1 -4 -6 30998.8 1112.37 8
 -1 4 -7 7.98025 77.7408 5
 -1 -4 -7 -17.0799 94.8741 4
 -1 -4 -7 -19.7084 148.514 8
 -1 -4 -7 11.344 109.813 2
 -1 4 7 -9.59073 98.7867 6
 1 4 -7 -24.2408 76.907 4
 -1 4 7 38.1347 78.3967 9
 -1 4 8 12531.2 442.192 1
 -1 -4 -8 13265.7 680.125 2
 -1 4 8 11972.2 641.389 6
 -1 4 8 12843.9 573.804 9
 -1 4 -8 12987 620.626 5
 -1 -4 -8 12765.8 765.749 8
 -1 -4 -8 12631.2 668.977 4
 -1 -4 -9 555.654 186.253 4
 -1 -4 -9 565.24 185.137 2
 1 4 -9 956.909 192.008 4
 -1 4 9 458.908 127.668 9
 -1 4 -9 405.661 128.943 5
 -1 -4 -9 448.129 214.368 8
 -1 -4 -10 1043 243.851 4
 -1 4 -10 887.857 188.424 5
 -1 4 10 976.479 172.979 9
 -1 -4 -10 1361.56 264.38 2
 -1 -4 -10 873.423 276.917 8
 1 4 -10 1114.66 223.177 4
 1 -4 -11 30145.4 1299.2 3
 -1 -4 -11 31729.2 1248.53 4
 -1 4 -11 32658.6 1063.58 5
 -1 -4 -11 31365.1 1189.34 2
 -1 4 11 35507 979.482 9
 -1 -4 -11 31805.3 1293.92 8
 1 4 -11 35654.3 1194.46 4
 -1 -4 -12 5724.2 568.208 4
 -1 -4 -12 5702.77 587.98 8
 1 -4 -12 4865.07 576.941 3
 -1 4 -12 5371.38 447.669 5
 1 4 -12 6044.9 530.901 4
 1 -4 -13 138.318 226.705 3
 1 -4 -13 198.31 217.234 4
 -1 -4 -13 169.534 227.694 8
 1 4 -13 219.808 158.645 4
 -1 4 -13 238.622 133.675 5
 -1 -4 -14 4302.76 540.178 8
 1 -4 -14 4443.86 582.527 3
 1 4 -14 4302.52 493.118 4
 1 -4 -14 3655.57 557.12 4
 1 4 -15 10138.6 778.604 4
 -1 -4 -15 8949.95 777.668 8
 1 -4 -15 8749.16 837.616 3
 1 -4 -15 9314.85 870.373 4
 1 -4 -16 1427.4 399.953 3
 1 -4 -16 1352.53 408.06 4
 -1 -4 -16 1630.53 369.563 3
 1 -4 -17 3608.08 610.864 4
 1 -4 -17 4430.5 657.356 3
 -1 -4 -17 4309.43 618.784 3
 1 -4 -18 1093.36 402.876 3
 1 -4 -18 777.571 338.246 4
 -1 -4 -18 516.504 242.165 3
 1 -4 -19 660.688 307.798 3
 1 -4 -19 422.09 305.643 4
 -1 -4 -19 675.675 341.112 3
 -1 -4 -20 14069.5 1180.71 3
 1 4 20 14542.9 431.306 16
 1 4 21 61.3678 74.6149 13
 1 4 21 139.142 84.0368 16
 1 4 22 7033.13 315.622 16
 -1 4 22 7304.07 319.578 16
 -1 4 23 9081.7 361.073 16
 1 4 23 8858.02 359.14 16
 1 4 24 1248.04 151.639 16
 -1 4 24 1208.84 150.589 16
 -1 4 25 1206.81 151.537 16
 1 4 25 1251.09 155.876 16
 -1 4 26 4161.99 252.823 16
 1 4 26 4020.72 248.204 16
 -1 4 27 197.582 91.3589 16
 1 4 27 162.229 91.3802 16
 -1 4 28 2698.41 205.014 16
 1 4 28 2545.46 197.089 16
 -1 4 29 7.66565 74.7811 16
 1 4 29 134.16 82.1132 16
 1 4 30 39.7268 71.037 16
 -1 4 30 -14.7307 71.4339 16
 1 4 31 337.885 85.4357 16
 -1 4 31 417.602 95.427 16
 1 4 32 64.9787 62.9977 16
 -1 4 32 40.9224 65.75 16
 -1 -5 0 118.813 145.024 8
 -1 -5 0 68.6386 112.806 1
 -1 -5 -1 10362.8 487.265 1
 -1 -5 1 10396.3 593.117 8
 1 -5 -1 9515.48 463.05 2
 -1 -5 -1 10464 608.461 8
 -1 5 -1 10958.3 592.31 5
 1 -5 -1 10443.9 524.5 10
 -1 5 -2 1755.3 250.909 5
 1 -5 -2 1811.26 226.557 2
 -1 -5 -2 1822.46 208.514 1
 -1 -5 -2 1760.4 278.402 8
 -1 5 2 1847.25 254.425 6
 1 -5 -2 1798.37 235.821 10
 -1 -5 2 2551.07 310.713 8
 -1 -5 -3 43996.2 826.967 1
 1 -5 -3 44839.4 1098.71 2
 -1 -5 -3 44597.8 1301.74 8
 -1 5 -3 46507.8 1179.37 5
 -1 5 3 42717.1 1178.06 6
 1 5 -3 43509 1018.31 9
 1 -5 -3 44105.5 1109.52 10
 -1 -5 3 42614.3 1152.07 8
 1 5 -4 22434.2 721.436 9
 -1 -5 -4 23115.1 968.564 8
 1 -5 -4 22668.8 816.342 2
 -1 5 4 21230.8 847.194 6
 -1 5 -4 22171.1 818.552 5
 1 -5 -4 21672.3 803.789 10
 -1 5 4 21983.1 796.252 9
 -1 -5 -5 1236.59 256.996 8
 1 -5 -5 1159.55 222.94 10
 1 -5 -5 1256.84 230.873 2
 -1 5 5 1203.32 204.135 9
 1 5 -5 1245.67 175.634 9
 -1 5 5 1341.45 242.119 6
 -1 5 -5 1246.45 211.726 5
 -1 -5 -6 -19.6152 182.256 8
 -1 5 6 10.9186 87.4068 9
 1 -5 -6 3.87645 134.307 2
 -1 -5 -6 -22.5519 87.3157 4
 1 5 -6 -21.5945 63.3664 9
 -1 5 6 -61.2021 114.121 6
 -1 -5 -6 24.0122 128.328 2
 -1 5 -6 78.0165 97.9215 5
 -1 5 7 17635.2 738.578 9
 -1 -5 -7 16494.3 719.355 4
 -1 5 7 17425.9 814.23 6
 -1 -5 -7 18118.9 937.34 8
 -1 5 -7 17108.1 730.883 5
 1 -5 -7 17215.1 826.225 2
 -1 -5 -7 16800.4 793.565 2
 -1 -5 -8 28297.4 1004.42 4
 -1 -5 -8 29196.5 1226.23 8
 -1 5 -8 28359.9 958.884 5
 -1 5 8 29493.3 956.134 9
 -1 -5 -8 27827.5 1062.29 2
 -1 5 8 27846.2 1064.48 6
 -1 5 -9 14167.4 696.793 5
 -1 -5 -9 14347.9 764.509 4
 -1 5 9 15128 698.46 9
 -1 -5 -9 13762.7 865.698 8
 -1 -5 -9 14224.3 785.454 2
 -1 5 10 14806.6 700.411 9
 -1 5 -10 13989 705.153 5
 -1 -5 -10 14187.9 807.034 4
 -1 -5 -10 13954.3 807.091 2
 -1 -5 -10 14785 925.093 8
 -1 -5 -11 2649.91 383.956 4
 -1 -5 -11 3025.83 447.391 8
 -1 5 -11 2690.03 324.848 5
 -1 -5 -11 3354.1 425.409 2
 -1 5 11 3095.32 335.242 9
 -1 -5 -12 29297.1 1278.44 4
 -1 -5 -12 28515.8 1338.41 8
 -1 -5 -12 27148.3 1205.49 2
 -1 5 -12 29030.7 1060.82 5
 -1 -5 -13 1426.38 346.061 8
 1 -5 -13 1189.14 356.726 3
 1 -5 -13 1371.4 361.528 4
 -1 -5 -14 14151.2 1004.51 8
 1 -5 -14 14001.9 1042.27 3
 1 -5 -14 14118.4 1048.58 4
 1 -5 -15 1267.21 379.173 3
 1 -5 -15 1629.43 431.893 4
 -1 -5 -15 1531.4 382.517 8
 1 -5 -16 -33.9821 253.476 3
 1 -5 -16 227.112 228.563 4
 -1 -5 -17 450.871 294.067 3
 1 -5 -17 604.006 301.121 4
 1 -5 -17 450.891 307.644 3
 -1 -5 -18 3003.94 553.028 3
 1 -5 -18 2404.1 538.271 4
 1 -5 -18 3715.83 641.715 3
 1 -5 -19 970.91 417.367 3
 1 -5 -19 1473.9 447.291 4
 -1 -5 -19 1178.55 415.892 3
 1 5 20 1383.88 150.549 16
 1 5 20 1371.16 153.815 13
 -1 5 21 133.976 84.6343 16
 1 5 21 169.496 82.9657 16
 1 5 21 91.9905 85.084 13
 -1 5 22 949.542 137.38 16
 1 5 22 1138.59 149.509 13
 1 5 22 1111.1 145.367 16
 1 5 23 823.573 130.139 13
 -1 5 23 780.751 128.087 16
 1 5 23 670.002 119.127 16
 1 5 24 747.797 129.135 16
 1 5 24 773.855 127.433 13
 -1 5 24 698.971 127.189 16
 -1 5 25 62.8267 77.1883 16
 1 5 25 211.133 94.477 16
 -1 5 26 3114.48 220.713 16
 1 5 26 2955.32 215.449 16
 -1 5 26 2841.1 216.889 13
 1 5 27 295.476 100.891 16
 -1 5 27 129.116 84.3848 16
 -1 5 27 143.358 85.9357 13
 -1 5 28 7.22137 76.8581 13
 1 5 28 11.1395 74.5871 16
 -1 5 28 44.2779 88.3097 16
 1 5 29 124.437 81.557 16
 -1 5 29 184.791 88.6892 16
 -1 5 30 83.8211 78.0398 16
 1 5 30 53.8614 71.8075 16
 1 5 31 152.864 70.5918 16
 -1 5 31 167.144 73.686 16
 -1 5 32 68.2978 60.1527 16
 1 5 32 172.031 67.1088 16
 -1 6 0 -47.3854 100.652 6
 -1 -6 0 53.7107 118.034 1
 -1 -6 0 41.5337 140.844 8
 -1 -6 -1 27.3262 102.569 1
 1 -6 -1 74.2767 101.426 10
 -1 6 -1 14.2649 115.443 6
 -1 6 1 236.614 141.23 6
 -1 -6 1 81.5298 151.407 8
 -1 -6 -1 6.51334 130.542 8
 1 -6 -1 23.2824 96.4724 2
 1 -6 -2 15284.1 664.93 10
 -1 6 2 15141.9 746.092 6
 -1 -6 2 14535.2 739.534 8
 -1 -6 -2 14883.9 795.624 8
 -1 -6 -2 15801.4 597.358 1
 1 -6 -2 15089.9 682.076 2
 1 6 -2 15033.1 679.155 9
 -1 6 -3 3479.3 364.789 5
 -1 6 3 2747.52 347.158 6
 1 -6 -3 2729.29 306.816 10
 1 6 -3 2938.26 300.399 9
 1 -6 -3 2811.42 316.646 2
 -1 -6 3 3171.62 360.154 8
 -1 -6 -3 2687.32 366.883 8
 -1 -6 -3 2857.88 235.158 1
 -1 6 -4 42574.1 1224.15 5
 1 -6 -4 41003.8 1199.38 2
 -1 -6 4 39876.5 1197.41 8
 1 -6 -4 39405.7 1134.13 10
 -1 -6 -4 42293.2 1394.41 8
 -1 6 4 41642.6 1198.11 9
 -1 6 4 41075.3 1256.33 6
 1 6 -4 41473.7 1091.32 9
 -1 6 -5 180159 2507.6 5
 -1 -6 -5 173598 2914.95 8
 1 6 -5 174483 2203.05 9
 -1 6 5 172986 2637.72 6
 -1 6 5 175722 2474.54 9
 1 -6 -5 176791 2558.06 2
 1 -6 -6 20760.6 931.445 2
 -1 -6 -6 20285.6 1033.2 8
 -1 6 -6 20579.7 857.296 5
 -1 6 6 19362.2 902.115 6
 -1 6 6 19678 845.808 9
 -1 6 7 63482.5 1522.28 9
 -1 -6 -7 64682.8 1437 4
 1 -6 -7 64951.3 1681.77 2
 -1 -6 -7 63454.1 1650.87 2
 -1 -6 -7 64374.8 1871.73 8
 -1 6 -7 65039.8 1533.72 5
 -1 6 7 62866.9 1657.68 6
 -1 -6 -8 240.348 136.639 4
 -1 6 8 214.391 136.538 9
 1 -6 -8 461.461 209.584 2
 -1 -6 -8 298.2 171.926 2
 -1 -6 -8 -56.5529 222.39 8
 -1 6 8 330.102 191.136 6
 -1 6 -8 144.417 131.494 5
 -1 -6 -9 10203.7 657.376 4
 -1 6 9 10528.5 640.437 9
 -1 -6 -9 10414 802.323 8
 -1 -6 -9 10106.1 718.669 2
 -1 6 -9 9606.7 612.44 5
 -1 -6 -10 72310 2132.06 8
 -1 -6 -10 71819.6 1821.25 4
 -1 6 10 73266.8 1689.21 9
 -1 6 -10 72020.5 1689.24 5
 -1 -6 -10 69223 1889.35 2
 -1 -6 -11 17857.9 1003.65 2
 -1 6 11 18403.8 867.241 9
 -1 -6 -11 18094 1131.98 8
 -1 -6 -11 17986.9 965.346 4
 -1 6 -11 16994.7 840.342 5
 1 -6 -12 6433.29 690.802 4
 -1 -6 -12 6565.52 649.11 2
 -1 -6 -12 5966.13 686.238 8
 -1 6 -12 7194.87 553.325 5
 -1 6 12 6906.28 540.147 9
 1 -6 -13 -22.1471 139.94 4
 -1 -6 -13 87.5022 181.82 2
 -1 -6 -13 -99.2971 246.509 8
 1 -6 -14 125.174 194.446 4
 1 -6 -14 464.799 277.234 3
 -1 -6 -14 230.379 248.979 8
 1 -6 -15 1722.45 435.508 4
 -1 -6 -15 2479.07 510.003 8
 1 -6 -15 2276.38 494.525 3
 1 -6 -16 64.8087 158.265 4
 -1 -6 -16 684.321 341.154 8
 1 -6 -16 501.051 299.07 3
 1 -6 -17 2704.28 555.694 4
 1 -6 -17 3138.88 603.545 3
 1 -6 -18 2544.16 566.474 4
 -1 -6 -18 2345.78 515.095 3
 1 -6 -18 2087.43 533.629 3
 -1 6 19 15472.2 437.848 16
 1 6 19 16038 477.288 13
 1 6 19 15727 449.331 16
 1 6 20 5641.64 292.199 13
 1 6 20 5658.66 283.973 16
 -1 6 20 5798.48 280.189 16
 1 6 21 16144.2 468.815 16
 1 6 21 16070.1 491.562 13
 -1 6 21 15475.5 457.006 16
 1 6 22 7713.28 345.576 13
 -1 6 22 7879.21 335.707 16
 1 6 22 7499.83 330.479 16
 1 6 23 24124.8 600.743 13
 1 6 23 23296.5 576.493 16
 -1 6 23 23631.3 578.408 16
 1 6 24 7518.78 337.537 13
 1 6 24 7367.48 331.174 16
 -1 6 24 7557.48 335.126 16
 -1 6 25 860.146 132.62 16
 1 6 25 954.799 135.285 16
 1 6 25 884.745 135.489 13
 -1 6 26 1112.58 148.106 13
 1 6 26 1141.97 142.858 13
 1 6 26 1325.34 152.575 16
 -1 6 26 1039.76 144.459 16
 -1 6 27 176.43 94.7423 16
 1 6 27 73.0162 77.1001 16
 1 6 27 143.189 82.9696 13
 -1 6 27 158.919 80.5569 13
 -1 6 28 1249.97 146.666 16
 1 6 28 1396.53 147.339 16
 -1 6 28 1229.87 141.259 13
 -1 6 29 93.7531 82.9499 16
 1 6 29 57.2944 76.7849 16
 -1 6 29 99.2404 72.6008 13
 -1 6 30 54.3727 72.4637 16
 1 6 30 30.0402 65.2759 16
 1 6 31 44.025 60.9971 16
 -1 6 31 42.2708 63.0329 16
 -1 -7 0 58.738 149.882 8
 1 7 0 -20.3198 97.5509 9
 1 -7 0 -65.7683 92.9402 10
 -1 7 0 -80.2167 136.325 6
 -1 -7 0 227.014 127.545 1
 1 7 -1 2297.09 309.34 9
 -1 -7 1 2596.9 361.186 8
 1 -7 -1 2330.63 290.322 2
 1 -7 -1 2509.4 280.611 10
 -1 -7 -1 2510.09 291.505 1
 -1 -7 -1 2543.87 363.025 8
 -1 7 -1 2451.91 335.594 6
 -1 7 1 2141.68 323.683 6
 1 7 -2 47370.9 1313.88 9
 -1 -7 -2 50427.9 1134.59 1
 1 -7 -2 47455.7 1201.37 10
 -1 -7 -2 48438 1527.57 8
 1 -7 -2 46852.3 1274.09 2
 -1 -7 2 47159.5 1414.34 8
 -1 7 2 47511.2 1429.09 6
 -1 7 -2 47107.5 1383.21 6
 -1 7 -3 2500.61 330.565 6
 -1 7 3 2308.91 338.838 6
 1 -7 -3 2398.31 326.693 2
 -1 -7 -3 2225.72 353.34 8
 -1 -7 3 2717.66 365.582 8
 1 -7 -3 2554.49 307.665 10
 1 7 -3 2782.05 326.196 9
 -1 -7 4 5330.43 493.834 8
 1 7 -4 4117.63 385.074 9
 1 -7 -4 4333.97 438.633 2
 -1 -7 -4 4462.53 504.467 8
 -1 7 4 4217.27 469.729 6
 1 -7 -4 4336.55 400.549 10
 -1 -7 -5 10554.3 778.836 8
 -1 7 5 11381.9 695.949 9
 1 -7 -5 11276 708.461 2
 -1 7 5 11982.7 769.376 6
 1 7 -5 11621.8 628.151 9
 1 -7 -6 26024.2 1100.56 2
 -1 -7 -6 24476.6 1200.4 8
 -1 7 6 26400.9 1143.5 6
 -1 7 -6 26014.3 1042.85 5
 -1 7 6 24980.8 1032.66 9
 1 -7 -7 4863.4 505.835 2
 -1 -7 -7 4474.32 494.974 2
 -1 -7 -7 4620.97 560.477 8
 -1 7 7 5584.48 499.435 9
 -1 7 7 5001.43 522.781 6
 -1 7 -7 4977.67 470 5
 -1 7 -8 69257.3 1718.66 5
 -1 -7 -8 65716.8 2054.52 8
 1 -7 -8 67769.5 1894.18 2
 -1 -7 -8 67607.2 1902.38 2
 -1 7 8 66495.3 1705.11 9
 -1 -7 -9 5268.98 559.692 2
 -1 7 9 5424.18 509.42 9
 -1 -7 -9 5011.34 623.183 8
 -1 7 -9 4935.95 476.334 5
 -1 7 10 16985.7 896.366 9
 -1 -7 -10 15937.9 1073.41 8
 -1 -7 -10 16147.6 988.714 2
 -1 7 -10 16747.8 871.215 5
 -1 7 -11 1378.08 267.913 5
 -1 -7 -11 774.188 291.528 8
 -1 -7 -11 1444.84 332.314 2
 -1 7 11 1032.11 239.207 9
 -1 -7 -12 29852.7 1433.02 2
 1 -7 -12 31081.8 1507.58 4
 -1 -7 -12 29470.8 1526.82 8
 -1 7 12 32134.1 1250.54 9
 1 -7 -13 252.181 232.231 4
 -1 -7 -13 349.552 269.431 8
 -1 -7 -13 264.015 240.482 2
 -1 -7 -14 4751.27 666.861 8
 1 -7 -14 4470.55 645.289 4
 1 -7 -14 4269.95 635.664 3
 1 -7 -15 2552.19 518.554 4
 -1 -7 -15 2051.97 488.293 8
 1 -7 -15 2112.32 501.214 3
 1 -7 -16 8630.21 956.04 4
 -1 -7 -16 8410.56 927.672 8
 1 -7 -16 6740.85 843.435 3
 1 -7 -17 2676.57 594.868 4
 1 -7 -17 1653.41 453.113 3
 1 7 18 1039.1 128.825 16
 -1 7 18 1074.36 129.323 16
 1 7 18 1121.8 146.773 13
 1 7 19 1390.32 151.793 16
 -1 7 19 1364 146.095 16
 1 7 19 1298.86 158.566 13
 1 7 20 3319.12 224.112 16
 -1 7 20 3226.77 220.577 16
 1 7 20 3320.2 232.506 13
 1 7 21 680.706 127.151 13
 -1 7 21 745.032 124.715 16
 1 7 21 712.085 121.483 16
 1 7 22 82.2458 83.3206 16
 -1 7 22 143.973 85.3638 16
 1 7 22 112.09 94.1193 13
 1 7 23 280.09 102.202 16
 1 7 23 339.73 98.4322 13
 -1 7 23 312.812 99.2733 16
 1 7 24 4280.1 262.329 13
 1 7 24 4446.19 258.042 16
 -1 7 24 4441.15 264.818 16
 -1 7 25 1057.38 144.621 16
 -1 7 25 913.004 142.645 13
 1 7 25 1007.94 140.99 13
 1 7 25 1048.58 140.103 16
 -1 7 26 931.129 134.034 16
 1 7 26 1047.79 138.263 16
 -1 7 26 897.752 139.651 13
 1 7 26 959.326 133.38 13
 -1 7 27 43.4368 74.9805 13
 -1 7 27 118.785 89.4117 16
 1 7 27 45.1598 77.8195 16
 1 7 27 24.8213 71.4033 13
 -1 7 28 308.365 95.6601 16
 1 7 28 355.547 91.9157 13
 -1 7 28 325.5 90.931 13
 1 7 28 287.209 90.6244 16
 1 7 29 282.432 84.4097 16
 -1 7 29 263.811 82.0275 13
 -1 7 29 273.737 87.7809 16
 -1 7 30 73.8191 74.0347 16
 1 7 30 56.2443 63.6823 16
 -1 7 30 29.0556 61.8036 13
 -1 7 31 45.4619 59.3135 16
 1 7 31 66.3273 59.5133 16
 1 -8 0 -56.1445 147.07 2
 -1 -8 0 97.6918 175.571 8
 -1 -8 0 86.3604 149.615 1
 1 8 0 -35.2579 111.465 9
 -1 8 0 53.4666 130.581 6
 1 8 -1 2741.25 358.514 9
 -1 8 1 2462.89 357.986 6
 -1 -8 1 3116.93 419.911 8
 1 -8 -1 2376.14 330.898 2
 1 -8 -1 2688.29 296.184 10
 -1 -8 -1 2589.22 407.095 8
 1 8 1 2630.83 367.584 9
 -1 8 -1 2798.24 379.811 6
 1 8 -2 14520.3 794.182 9
 1 8 2 14302.1 822.447 9
 -1 -8 2 14284.1 847.354 8
 -1 -8 -2 13519.3 877.126 8
 1 -8 -2 14639.2 688.185 10
 -1 8 2 16101.8 895.8 6
 -1 8 -2 14052 810.411 6
 1 -8 -2 14928.5 800.073 2
 -1 8 -3 153.075 133.53 6
 -1 8 3 214.215 180.622 6
 1 8 -3 115.2 98.08 9
 1 -8 -3 70.959 118.686 10
 -1 -8 -3 -71.8934 205.235 8
 -1 -8 3 317.255 210.063 8
 1 -8 -3 -374.491 168.28 2
 1 -8 -4 1330.35 284.113 2
 -1 -8 -4 1228.3 315.385 8
 -1 8 -4 1715.22 309.86 6
 -1 8 4 1452.23 308.731 6
 1 8 -4 1409.5 254.683 9
 -1 -8 4 1658.59 332.848 8
 1 8 -5 101981 2028.39 9
 -1 8 -5 103946 2193.1 6
 -1 8 5 109400 2441.81 6
 1 -8 -5 106309 2278.7 2
 -1 -8 -5 105388 2557.01 8
 -1 -8 -6 5620.35 582.006 2
 1 -8 -6 5623.66 555.181 2
 -1 -8 -6 5136.12 602.485 8
 -1 8 6 5714.81 582.803 6
 -1 8 -6 5291.83 509.079 6
 -1 8 6 6138.49 564.686 9
 -1 8 7 39545 1406.33 9
 -1 -8 -7 40004.9 1508.05 2
 1 -8 -7 41821.3 1529.21 2
 -1 -8 -7 37027.7 1614.63 8
 -1 8 7 40077.1 1537.94 6
 -1 8 -7 38792.5 1350.33 6
 -1 -8 -8 2158.02 385.998 2
 1 -8 -8 3117.73 459.643 2
 -1 8 8 2628.98 382.293 9
 -1 -8 -8 2427.99 465.219 8
 -1 8 9 15406.6 906.781 9
 -1 -8 -9 14071 1054.36 8
 -1 -8 -9 14644.8 964.302 2
 1 -8 -9 13513.2 954.283 2
 -1 8 10 -295.07 165.798 9
 -1 -8 -10 19.8695 227.852 8
 -1 -8 -10 -81.9992 189.288 2
 -1 -8 -11 -111.671 246.727 8
 1 -8 -11 68.2507 171.032 4
 -1 -8 -11 81.2668 180.585 2
 -1 8 11 147.851 123.044 9
 -1 -8 -12 1.78071 224.718 8
 -1 8 12 32.4465 107.384 9
 -1 -8 -12 80.6991 163.729 2
 1 -8 -12 73.551 191.547 4
 -1 -8 -13 1449.01 423.353 8
 -1 -8 -13 1467.75 404.621 2
 1 -8 -13 1842.26 420.908 4
 1 -8 -14 9100.93 920.844 4
 -1 -8 -14 8723.78 951.82 8
 -1 -8 -14 8266.86 850.012 2
 1 -8 -15 6402.65 810.042 4
 -1 -8 -15 5191.85 761.946 8
 1 -8 -15 5248.64 753.071 3
 1 -8 -16 1019.21 431.824 3
 1 -8 -16 74.1576 220.885 4
 -1 -8 -16 961.84 449.601 8
 -1 8 17 3816.95 216.961 16
 -1 -8 -17 3428.12 702.191 8
 1 8 17 4063.43 247.656 13
 1 8 17 3769.93 222.802 16
 1 8 18 11830.8 389.945 16
 -1 8 18 11977.3 384.319 16
 1 8 18 12014 421.756 13
 -1 8 19 17229.8 470.061 16
 1 8 19 16589.7 500.696 13
 1 8 19 17089.5 474.789 16
 1 8 20 5127.32 273.811 16
 1 8 20 5190.29 290.177 13
 -1 8 20 5149.75 273.565 16
 1 8 21 23493.7 566.951 16
 -1 8 21 23830.3 568.687 16
 1 8 21 23182.2 597.679 13
 1 8 22 322.34 98.0044 16
 1 8 22 346.16 105.982 13
 -1 8 22 443.077 106.181 16
 -1 8 23 1212.76 149.96 16
 1 8 23 1072.81 145.286 13
 1 8 23 961.819 134.252 16
 1 8 24 1919.54 176.099 16
 -1 8 24 1631.71 179.232 13
 1 8 24 2133.03 191.916 13
 -1 8 24 1839.73 174.197 16
 1 8 25 658.2 119.254 13
 -1 8 25 554.508 117.86 13
 -1 8 25 575.102 117.385 16
 1 8 25 590.372 115.498 16
 1 8 26 2.24684 75.4128 13
 -1 8 26 3.01755 78.1993 13
 1 8 26 -67.1232 80.8048 16
 -1 8 26 -25.651 77.6188 16
 1 8 27 178.032 82.3561 13
 1 8 27 13.701 71.3514 16
 -1 8 27 208.563 85.5927 16
 -1 8 27 59.8142 73.4973 13
 -1 8 28 113.227 81.8681 16
 1 8 28 -20.8747 65.8897 13
 -1 8 28 27.9801 75.8735 13
 1 8 28 -14.2196 67.7248 16
 1 8 29 502 90.7082 13
 1 8 29 357.53 84.0377 16
 -1 8 29 492.176 92.8335 16
 -1 8 29 395.282 90.3242 13
 -1 8 30 24.586 59.8102 13
 1 8 30 10.753 57.2446 16
 -1 8 30 31.0709 62.1833 16
 1 -9 0 -4.66789 113.218 2
 1 9 0 94.538 119.055 9
 -1 -9 0 166.94 218.777 8
 -1 9 0 -37.9098 127.751 6
 -1 9 1 136.697 146.064 6
 1 -9 -1 196.297 133.737 2
 1 9 -1 119.423 128.288 9
 1 9 1 164.661 140.842 9
 -1 9 -1 76.1008 133.503 6
 -1 -9 -1 31.4092 171.44 8
 -1 -9 1 439.635 243.566 8
 1 9 -2 704.157 228.358 9
 1 9 2 993.967 249.076 9
 -1 -9 2 867.895 253.92 8
 -1 -9 -2 580.422 233.464 8
 1 -9 -2 594.572 192.109 2
 -1 9 -2 829.216 213.335 6
 -1 9 2 827.546 255.464 6
 -1 9 -3 -101.08 156.69 6
 1 9 -3 12.5135 99.618 9
 1 9 3 -6.01008 130.157 9
 -1 -9 3 141.474 212.295 8
 1 -9 -3 92.6743 134.237 2
 -1 -9 -3 -152.548 207.715 8
 -1 9 3 91.0017 167.982 6
 -1 -9 -4 3562.71 517.9 8
 1 -9 -4 3698.85 458.922 2
 1 9 -4 3360.19 410.942 9
 1 9 4 3475.24 456.759 9
 -1 -9 4 3980.66 498.832 8
 -1 9 4 3308.05 468.58 6
 -1 9 -4 3347.75 438.866 6
 -1 -9 -5 1689.4 389.941 8
 1 9 5 1891.4 350.898 9
 1 -9 -5 1809.27 340.348 2
 -1 9 5 1708.94 347.445 6
 -1 9 -5 1910.31 328.828 6
 -1 -9 -6 650.078 261.315 8
 -1 -9 -6 285.812 173.557 2
 1 9 6 840.458 252.859 9
 -1 9 6 705.376 266.486 6
 -1 9 -6 762.565 224.606 6
 1 -9 -6 449.294 211.978 2
 -1 9 -7 695.528 218.115 6
 -1 -9 -7 354.155 223.087 8
 -1 -9 -7 547.628 230.686 2
 1 -9 -7 566.928 261.783 2
 -1 -9 -8 496.403 277.986 8
 -1 -9 -8 441.154 224.508 2
 -1 9 -8 366.747 173.284 6
 1 -9 -8 515.797 246.052 2
 -1 -9 -9 24130.1 1307.49 2
 -1 -9 -9 22954.6 1391.65 8
 1 -9 -9 19530.7 1196.45 2
 -1 9 -9 23494.3 1135.42 6
 1 -9 -10 -153.326 166.089 4
 -1 -9 -10 -37.6449 179.824 2
 -1 -9 -10 -522.712 303.265 8
 -1 9 -10 -313.666 182.198 6
 -1 -9 -11 2871.61 557.682 8
 -1 -9 -11 2818.39 497.66 2
 1 -9 -11 2631.02 466.101 4
 -1 -9 -12 4755.63 711.267 8
 1 9 12 4527.16 605.876 9
 -1 -9 -12 4264.22 619.054 2
 1 -9 -12 4452.13 624.458 4
 1 -9 -13 3123.51 544.988 4
 1 9 13 3448.04 548.458 9
 -1 -9 -13 3924.85 613.522 2
 -1 -9 -13 3248.31 615.275 8
 1 9 14 965.027 318.948 9
 -1 -9 -14 858.108 351.85 2
 1 -9 -14 962.877 330.521 4
 -1 -9 -14 908.3 364.844 8
 1 9 15 4197.61 622.833 9
 1 -9 -15 4266 682.558 4
 -1 -9 -15 3742.77 689.385 8
 1 9 15 4189.6 247.31 13
 1 9 16 53.6194 79.1828 13
 1 9 16 72.9306 69.8841 16
 1 9 17 138.494 77.5759 16
 1 9 17 99.4134 75.6021 13
 1 9 18 3048.76 229.159 13
 1 9 18 3250.09 212.935 16
 -1 9 18 3103 206.614 16
 1 9 19 3347.79 237.461 13
 1 9 19 3424.13 224.471 16
 -1 9 19 3334.69 216.093 16
 -1 9 20 447.184 97.7299 16
 1 9 20 450.488 105.711 16
 1 9 20 534.196 122.446 13
 1 9 21 42.5178 74.7252 16
 1 9 21 78.7911 82.3142 13
 -1 9 21 20.4413 81.6701 16
 1 9 22 17.2575 77.6218 16
 1 9 22 14.4354 83.0967 13
 -1 9 22 20.1015 73.6311 16
 1 9 23 7275.47 335.556 13
 -1 9 23 6988.26 339.763 13
 1 9 23 7214.37 312.598 16
 -1 9 23 7062.12 314.556 16
 1 9 24 -38.8818 74.0379 16
 -1 9 24 74.9127 81.7114 16
 -1 9 24 -29.3187 86.4996 13
 1 9 24 72.2838 86.0651 13
 -1 9 25 165.942 90.5205 16
 1 9 25 164.062 91.789 13
 1 9 25 88.8426 84.1385 16
 -1 9 25 -12.1172 86.9638 13
 -1 9 26 1139.55 137.033 16
 -1 9 26 890.266 133.538 13
 1 9 26 1109.95 132.909 16
 1 9 26 1039.36 134.839 13
 1 9 27 98.9292 70.9266 16
 1 9 27 60.3944 72.5744 13
 -1 9 27 224.072 84.678 16
 -1 9 27 119.276 81.6321 13
 -1 9 28 -13.7333 63.7191 16
 1 9 28 -78.3212 70.7153 16
 1 9 28 -45.4982 65.7838 13
 -1 9 28 8.08874 61.4171 13
 -1 9 29 93.9292 69.1209 16
 1 9 29 87.5684 60.2463 13
 -1 9 29 138.9 69.6374 13
 1 9 29 90.601 66.1093 16
 -1 9 30 27.8753 54.3005 16
 1 9 30 28.1822 52.8945 16
 -1 9 30 -25.8751 52.1751 13
 1 10 0 485.243 203.53 9
 -1 -10 0 73.3645 189.472 8
 1 -10 0 -57.1232 137.003 2
 -1 10 0 209.512 203.318 6
 1 10 -1 209.756 160.378 9
 1 10 1 157.694 161.704 9
 -1 10 -1 218.305 149.477 6
 1 -10 1 -90.7898 116.657 2
 1 -10 -1 65.6765 152.865 2
 -1 -10 -1 310.048 243.407 8
 -1 10 1 207.373 178.556 6
 -1 -10 1 245.195 212.931 8
 1 10 2 164.488 130.17 9
 -1 -10 2 493.102 280.449 8
 -1 -10 -2 458.86 250.112 8
 1 -10 -2 250.291 144.685 2
 1 10 -2 366.023 199.17 9
 -1 10 2 447.952 231.761 6
 -1 10 -2 299.149 215.178 6
 -1 -10 3 866.673 303.001 8
 -1 10 -3 371.746 198.619 6
 1 10 -3 498.487 205.857 9
 1 10 3 940.305 269.774 9
 1 -10 -3 679.497 238.75 2
 -1 10 3 968.737 301.812 6
 -1 -10 -3 563.921 272.395 8
 1 10 4 305.411 165.74 9
 1 -10 -4 281.703 173.309 2
 -1 10 4 696.799 254.028 6
 -1 -10 -4 144.362 227.247 8
 -1 10 -4 244.719 150.301 6
 -1 10 5 4889.31 619.093 6
 -1 -10 -5 4786.6 592.171 2
 -1 -10 -5 5318.71 672.908 8
 -1 10 -5 4785.23 546.122 6
 1 -10 -5 4549.36 555.161 2
 1 10 5 4944.91 579.479 9
 1 -10 -6 2686.09 448.22 2
 -1 10 6 3133.83 507.447 6
 -1 -10 -6 3047.22 489.051 2
 1 10 6 3428.19 508.401 9
 -1 10 -6 3593.54 473.6 6
 -1 -10 -6 3367.29 565.178 8
 -1 10 -7 653.755 237.546 6
 -1 -10 -7 828.221 326.96 8
 1 10 7 1020.66 281.03 9
 1 -10 -7 781.687 284.267 2
 -1 -10 -7 687.691 267.674 2
 1 10 8 2118.32 417.523 9
 -1 10 -8 1882.71 358.383 6
 -1 -10 -8 1974.05 484.886 8
 1 -10 -8 2210.15 442.901 2
 -1 -10 -8 1560.1 362.603 2
 -1 10 -9 2903.77 447.298 6
 1 -10 -9 3198.95 536.794 2
 1 10 9 2993.91 488.074 9
 -1 -10 -9 3809.96 628.343 8
 -1 -10 -9 3171.66 534.588 2
 1 10 10 141.518 193.495 9
 -1 -10 -10 -190.795 271.6 8
 -1 -10 -10 -22.6465 195.911 2
 -1 -10 -11 3095.47 573.292 2
 1 10 11 2408.96 466.376 9
 -1 -10 -11 2736.5 557.91 8
 1 10 12 376.253 209.231 9
 -1 -10 -12 304.591 333.515 8
 -1 -10 -12 422.923 256.455 2
 -1 -10 -13 741.941 368.255 2
 1 10 13 746.667 292.036 9
 -1 -10 -13 899.82 402.825 8
 1 10 14 4948.94 270.947 13
 1 10 15 4631 267.203 13
 1 10 16 1707.35 177.417 13
 1 10 17 659.98 127.091 13
 1 10 18 175.876 80.024 16
 1 10 18 184.782 95.3323 13
 1 10 19 1554.75 172.998 13
 1 10 19 1412.87 144.517 16
 1 10 20 9643.05 389.84 13
 -1 10 20 9604.62 354.172 16
 1 10 20 9652.08 355.639 16
 -1 10 21 -58.1967 96.4612 13
 1 10 21 -43.0807 81.0652 13
 1 10 21 -19.4931 72.3278 16
 -1 10 21 44.3632 77.0878 16
 -1 10 22 1113.21 153.108 13
 1 10 22 1279.39 156.007 13
 -1 10 22 1035.83 128.899 16
 1 10 22 1126.2 136.074 16
 -1 10 23 -59.4713 71.1382 16
 1 10 23 44.1056 83.2445 13
 1 10 23 -61.2992 81.387 16
 -1 10 23 -43.4692 89.5301 13
 -1 10 24 519.419 104.223 16
 1 10 24 361.16 89.0472 16
 1 10 24 657.995 123.928 13
 -1 10 24 434.571 111.603 13
 -1 10 25 91.3331 74.2544 16
 1 10 25 -6.31496 76.6435 13
 -1 10 25 22.5764 81.8166 13
 1 10 25 -21.1853 65.5847 16
 -1 10 26 33.8389 70.4082 16
 -1 10 26 105.968 80.9403 13
 1 10 26 -57.4744 74.9995 13
 1 10 26 44.521 63.6159 16
 -1 10 27 151.483 81.9941 13
 1 10 27 -26.0162 65.6187 13
 -1 10 27 55.4856 63.7613 16
 1 10 27 -7.07859 62.1695 16
 -1 10 28 70.3844 64.4458 16
 1 10 28 47.5591 59.9124 13
 -1 10 28 133.493 73.7895 13
 1 10 28 120.532 65.7313 16
 -1 10 29 369.621 70.8791 16
 -1 10 29 149.706 54.7574 13
 1 10 29 279.511 67.0163 16
 1 10 29 266.678 69.5221 13
 1 11 0 -10.548 123.379 9
 -1 -11 0 284.556 268.289 8
 -1 11 0 108.095 184.374 6
 -1 -11 -1 265.869 235.822 8
 -1 11 1 420.061 227.307 6
 1 11 1 -17.3136 163.748 9
 1 11 -1 41.3054 124.647 9
 1 -11 -1 114.274 143.566 2
 -1 -11 1 270.595 237.372 8
 -1 11 -1 103.26 129.151 6
 1 11 -2 7325.79 701.396 9
 1 11 2 6996.5 709.074 9
 1 -11 -2 6353.64 657.412 2
 -1 -11 2 7203.34 767.893 8
 -1 -11 -2 6350.45 750.48 8
 -1 11 2 7674.29 760.389 6
 -1 11 -2 7895.12 751.011 6
 1 11 3 405.375 204.158 9
 -1 11 -3 69.4105 135.221 6
 -1 -11 -3 134.89 241.313 8
 -1 11 3 320.109 243.631 6
 1 -11 -3 64.0769 128.557 2
 1 -11 -4 7117.85 729.363 2
 1 11 4 7710 756.311 9
 -1 -11 -4 7323.17 833.451 8
 -1 11 4 8342.49 819.987 6
 -1 11 -4 7747.4 739.355 6
 -1 11 -5 186.896 162.725 6
 1 11 5 395.882 218.14 9
 -1 -11 -5 216.534 239.216 8
 -1 -11 -5 290.256 185.43 2
 1 -11 -5 396.589 200.356 2
 -1 11 5 163.231 164.784 6
 1 -11 -6 1189.95 341.783 2
 1 11 6 1382.52 347.505 9
 -1 -11 -6 620.28 331.178 8
 -1 11 -6 855.83 280.055 6
 -1 -11 -6 699.634 239.983 2
 1 -11 -7 820.985 310.688 2
 -1 11 -7 769.767 269.441 6
 1 11 7 1125.04 323.231 9
 -1 -11 -7 654.601 317.771 8
 -1 -11 -7 675.721 270.379 2
 -1 -11 -8 6077.91 733.125 2
 1 11 8 6223.52 715.757 9
 -1 -11 -8 6979.21 859.287 8
 1 -11 -8 7063.22 788.231 2
 -1 11 -8 7235.99 699.11 6
 1 11 9 3.90679 143.005 9
 -1 -11 -9 111.364 247.998 8
 1 -11 -9 41.3746 221.331 2
 -1 -11 -9 -402.014 242.095 2
 1 11 10 791.499 275.874 9
 -1 -11 -10 1157.15 425.813 8
 -1 -11 -10 669.878 266.394 2
 -1 -11 -11 419.069 321.811 8
 1 11 11 425.886 236.141 9
 1 11 12 92.888 89.275 13
 1 11 12 189.492 100.645 15
 -1 11 12 -12.4857 105.14 15
 -1 11 13 141.569 97.9446 15
 1 11 13 236.906 112.01 15
 1 11 13 329.784 104.523 13
 -1 11 14 -220.219 100.254 15
 1 11 14 92.8727 109.549 15
 1 11 14 17.7634 84.3649 13
 1 11 15 1877.08 194.956 15
 -1 11 15 1729.51 185.637 15
 1 11 15 1796.37 181.221 13
 1 11 16 2683.07 213.017 13
 1 11 17 72.2741 87.5913 13
 1 11 18 1889.59 184.874 13
 1 11 19 1285.84 159.653 13
 -1 11 19 1120.63 151.55 13
 1 11 20 1032.51 145.392 13
 -1 11 20 1074.64 149.045 13
 1 11 21 60.5009 80.0595 13
 -1 11 21 41.8912 83.2515 13
 1 11 21 111.679 74.047 16
 1 11 22 455.089 99.2605 16
 1 11 22 507.096 114.102 13
 -1 11 22 407.058 112.866 13
 1 11 23 383.602 104.4 13
 -1 11 23 144.723 92.4742 13
 1 11 23 259.34 81.3779 16
 -1 11 24 370.321 88.9131 16
 -1 11 24 280.569 98.3875 13
 1 11 24 392.047 102.561 13
 1 11 24 257.869 75.8405 16
 -1 11 25 753.378 104.071 16
 1 11 25 734.254 115.589 13
 -1 11 25 864.693 128.172 13
 1 11 25 934.825 110.775 16
 1 11 26 30.423 69.589 13
 -1 11 26 154.186 82.0984 13
 1 11 26 54.9004 62.1509 16
 -1 11 26 206.967 73.1804 16
 1 11 27 -9.09949 63.2839 13
 -1 11 27 63.2014 68.631 13
 1 11 27 2.50475 53.6987 16
 -1 11 27 104.843 61.6133 16
 -1 11 28 -0.29682 49.5129 16
 1 11 28 47.3167 50.0354 16
 1 11 28 85.0549 52.1451 13
 -1 11 28 99.9707 64.8921 13
 1 12 0 68.3416 103.713 9
 -1 -12 0 59.1685 218.121 8
 -1 12 0 -94.5722 152.907 6
 1 12 -1 1259.31 331.038 9
 1 12 1 702.802 249.207 9
 -1 12 -1 1503.99 369.87 6
 -1 -12 -1 1151.78 389.992 8
 -1 12 1 1501.8 370.593 6
 -1 -12 1 1746.46 439.929 8
 -1 12 2 0.55978 172.742 6
 -1 12 -2 -63.999 160.516 6
 1 12 2 73.4652 153.573 9
 -1 12 3 398.386 255.489 6
 -1 12 -3 -62.1112 196.275 6
 1 12 3 -25.2546 140.088 9
 -1 -12 -3 172.962 267.129 8
 1 -12 -3 131.821 154.931 2
 -1 12 -4 983.953 304.528 6
 1 12 4 610.44 244.811 9
 -1 -12 -4 302.267 202.749 8
 -1 -12 -4 654.771 276.42 2
 1 -12 -4 718.783 266.081 2
 1 12 5 816.083 281.375 9
 -1 -12 -5 300.807 244.138 8
 -1 -12 -5 889.353 292.229 2
 -1 12 -5 702.109 293.885 6
 1 -12 -5 298.242 230.434 2
 -1 -12 -6 2031.73 492.13 8
 1 12 6 3206.65 548.395 9
 -1 12 -6 3106.77 510.958 6
 -1 -12 -6 3464.72 566.016 2
 1 -12 -6 2309.67 475.303 2
 1 -12 -7 607.895 286.703 2
 -1 -12 -7 -170.781 279.936 8
 1 12 7 132.175 185.644 9
 -1 -12 -7 -607.975 267.197 2
 -1 12 -7 559.093 280.611 6
 1 -12 -8 1158.15 407.509 2
 1 12 9 2335.33 193.18 13
 -1 12 9 2227.78 202.968 15
 1 12 9 2695.45 210.695 15
 -1 12 10 1109.87 155.117 15
 1 12 10 1332.92 154.623 13
 1 12 10 1168.11 153.075 15
 -1 12 11 813.894 136.716 15
 1 12 11 1118.25 159.819 15
 1 12 11 1051.26 142.909 13
 1 12 12 997.109 154.283 15
 -1 12 12 959.238 149.833 15
 1 12 12 1104.74 157.798 13
 1 12 13 730.307 149.797 15
 -1 12 13 445.1 125.585 15
 1 12 13 417.631 109.597 13
 1 12 14 2013.35 199.065 15
 1 12 14 1804.29 176.686 13
 -1 12 14 1721.31 191.99 15
 1 12 15 3259.71 231.957 13
 -1 12 15 2959.66 220.964 13
 -1 12 15 3329.85 244.903 15
 1 12 15 3686.94 252.184 15
 -1 12 16 2946.12 227.222 15
 1 12 16 2827.85 220.404 13
 -1 12 16 2563.27 207.89 13
 1 12 17 333.777 111.519 13
 -1 12 17 236.426 92.9575 13
 -1 12 18 -27.1472 87.9553 13
 1 12 18 -2.38122 79.5994 13
 -1 12 19 1440.03 167.454 13
 1 12 19 1538.9 166.28 13
 1 12 20 619.217 120.61 13
 -1 12 20 387.834 104.704 13
 -1 12 21 220.653 97.7577 13
 1 12 21 327.195 103.199 13
 1 12 22 582.664 114.653 13
 -1 12 22 720.055 130.125 13
 1 12 23 -93.3173 76.9829 13
 -1 12 23 17.3071 78.3073 13
 1 12 24 -1.98598 72.6539 13
 -1 12 24 24.5083 79.2765 13
 1 12 25 88.6232 73.5517 13
 -1 12 25 128.59 80.1092 13
 -1 12 26 39.3203 67.6168 13
 1 12 26 142.113 70.6127 13
 1 12 27 516.926 86.0644 13
 -1 12 27 362.414 80.4047 13
 -1 13 0 270.618 216.29 6
 -1 13 -1 3821.98 603.461 6
 -1 -13 -1 4494.79 734.802 8
 -1 13 1 4277.91 644.151 6
 1 13 1 3574.78 568.376 9
 1 13 2 3085.13 218.816 15
 -1 -13 -2 2796.64 596.796 8
 -1 13 2 2753.53 214.5 15
 -1 13 -2 2048.17 448.278 6
 1 13 3 636.653 139.083 15
 -1 13 3 213.327 88.4227 15
 1 13 -3 220.328 108.389 12
 -1 -13 -3 436.668 380.463 8
 -1 13 -3 243.302 211.705 6
 1 13 4 2270.01 202.809 15
 -1 13 -4 1336.26 371.939 6
 1 13 -4 1546.91 177.037 12
 -1 13 4 1568.29 170.539 15
 1 13 -5 3716.38 250.759 12
 -1 13 5 3805.72 252.354 15
 1 13 5 4119.29 249.177 15
 -1 13 6 -116.457 110.169 15
 1 13 6 246.264 118.923 15
 1 13 -6 2.28843 98.4481 12
 -1 13 7 -129.682 115.054 15
 1 13 7 272.119 113.743 15
 1 13 8 2291.72 201.473 15
 -1 13 8 2050.63 197.244 15
 1 13 9 74.3976 90.8149 13
 -1 13 9 -112.793 109.472 15
 1 13 9 125.8 95.8293 15
 -1 13 10 417.495 118.915 15
 1 13 10 530.682 130.874 15
 1 13 10 358.836 106.115 13
 -1 13 11 -16.0405 97.1072 15
 1 13 11 140.316 113.984 15
 1 13 11 40.6448 90.5933 13
 -1 13 12 503.171 129.642 15
 1 13 12 709.984 130.169 13
 1 13 12 736.127 134.747 15
 -1 13 12 478.093 107.75 13
 -1 13 13 1531.48 178.195 15
 1 13 13 1386.13 159.921 13
 1 13 13 1527.59 177.891 15
 -1 13 13 1386.93 156.325 13
 1 13 14 204.48 99.9117 13
 -1 13 14 70.0365 92.6254 15
 1 13 14 315.854 130.02 15
 -1 13 14 -32.7501 79.1634 13
 1 13 15 2342.4 199.458 13
 -1 13 15 2104.41 185.277 13
 -1 13 15 2369.92 218.263 15
 1 13 15 2574.77 220.575 15
 -1 13 16 232.939 111.583 15
 1 13 16 4.37434 87.0791 13
 -1 13 16 -58.5465 89.8005 13
 -1 13 17 1622.07 176.819 15
 1 13 17 1605.79 172.238 13
 -1 13 17 1322.41 159.098 13
 1 13 18 1101.51 145.56 13
 -1 13 18 1219.26 151.128 13
 -1 13 19 1832.56 179.025 13
 1 13 19 2205.27 190.036 13
 1 13 20 712.662 124.918 13
 -1 13 20 679.695 123.46 13
 1 13 21 12.4859 77.1476 13
 -1 13 21 21.7776 75.5222 13
 1 13 22 223.64 90.5868 13
 -1 13 22 249.738 91.0208 13
 -1 13 23 129.089 82.1162 13
 1 13 23 87.086 73.5971 13
 -1 13 24 504.092 98.6582 13
 1 13 24 594.661 104.816 13
 1 13 25 93.5546 67.8459 13
 -1 13 25 151.926 75.7163 13
 1 14 0 -112.044 129.37 12
 1 14 0 -5.53989 104.392 15
 -1 14 0 -188.064 133.213 15
 1 14 -1 7366.76 333.786 15
 1 14 1 7462.15 338.039 15
 1 14 1 7638.53 371.8 12
 1 14 -1 7860.8 374.518 12
 -1 14 1 7476.96 352.674 15
 -1 14 -1 7665.6 357.428 15
 1 14 2 11632.2 456.883 12
 1 14 -2 11316.3 404.356 15
 1 14 -2 11915.4 447.216 12
 1 14 2 11260.7 412.557 15
 -1 14 2 11295.8 430.496 15
 -1 14 -2 11878.8 433.441 15
 1 14 -3 15808.4 504.837 12
 -1 14 3 15394.6 500.218 15
 1 14 3 14786.9 469.836 15
 -1 14 -3 14969.4 481.802 15
 1 14 4 13384.2 451.43 15
 1 14 -4 14066.7 476.072 12
 -1 14 4 13802 473.413 15
 1 14 -5 5334.82 298.061 12
 1 14 5 5303.74 289.463 15
 -1 14 5 5094.25 297.527 15
 1 14 6 1736.03 193.205 15
 1 14 -6 1656.93 182.58 12
 -1 14 6 1393.38 172.766 15
 1 14 7 4967.72 288.636 15
 -1 14 7 4891.84 289.712 15
 1 14 8 1185.67 160.288 15
 -1 14 8 976.836 152.03 15
 -1 14 9 5584 314.234 15
 1 14 9 5034.45 296.634 15
 -1 14 10 1217.9 164.476 15
 1 14 10 1459.37 186.734 15
 1 14 10 1289.56 155.192 13
 -1 14 11 86.4925 92.6649 15
 1 14 11 -20.8383 78.4278 13
 1 14 12 2442.39 217.254 15
 -1 14 12 2609.86 219.087 15
 1 14 12 2549.13 203.006 13
 1 14 13 946.319 136.903 13
 -1 14 13 870.508 155.603 15
 1 14 13 998.989 165.566 15
 -1 14 13 871.357 130.581 13
 -1 14 14 663.463 138.077 15
 1 14 14 468.793 112.048 13
 -1 14 14 422.06 106.047 13
 1 14 15 2786.21 209.676 13
 -1 14 15 2423.33 193.162 13
 1 14 15 2459.63 208.231 12
 -1 14 15 2622.55 218.162 15
 -1 14 16 4814.72 280.34 15
 1 14 16 4661.61 260.523 13
 -1 14 16 4675.48 260.018 13
 1 14 16 4442.84 268.903 12
 -1 14 17 485.404 117.539 15
 1 14 17 277.048 95.0225 13
 -1 14 17 310.914 92.8931 13
 1 14 18 1181.41 143.595 13
 -1 14 18 1115.83 142.071 13
 -1 14 19 48.9451 79.5587 13
 1 14 19 52.704 77.8643 13
 1 14 20 345.726 93.6683 13
 -1 14 20 396.975 101.098 13
 -1 14 21 110.717 75.5996 13
 1 14 21 170.143 80.8484 13
 -1 14 22 -42.0736 66.705 13
 1 14 22 -12.0777 68.0954 13
 1 14 23 165.67 75.9393 13
 -1 14 23 224.172 81.6743 13
 1 14 24 346.51 81.7974 13
 -1 14 24 321.154 78.1587 13
 -1 15 0 -27.4354 88.5536 15
 1 15 0 -73.9211 120.611 12
 1 15 0 81.2384 106.793 15
 -1 15 1 7298.76 349.555 15
 1 15 -1 7571.26 349.267 15
 1 15 1 7576.36 348.858 15
 1 15 1 7474.49 371.105 12
 -1 15 -1 7456.98 347.486 15
 1 15 -1 7604.59 367.21 12
 1 15 2 1803.57 197.796 12
 -1 15 -2 2018.83 195.934 15
 1 15 -2 1919.84 205.952 12
 -1 15 2 1706.18 183.021 15
 1 15 -2 2520.88 217.593 15
 1 15 2 2174.34 206.429 15
 1 15 3 1480.99 180.095 15
 -1 15 -3 1423.63 167.719 15
 1 15 -3 1116.33 166.996 12
 1 15 3 1082.7 160.59 12
 -1 15 3 1108.15 157.518 15
 1 15 4 -179.408 138.925 12
 1 15 4 270.823 118.753 15
 -1 15 4 59.8787 96.4293 15
 1 15 -4 114.988 119.505 12
 1 15 -5 1274.67 169.2 12
 -1 15 5 1196.86 158.148 15
 1 15 5 967.829 154.533 12
 1 15 5 1243.71 174.866 15
 1 15 6 5358.03 292.801 15
 -1 15 6 5599.85 307.664 15
 1 15 -6 5454 292.723 12
 1 15 6 5060.64 310.051 12
 1 15 7 -206.412 148.111 12
 -1 15 7 -13.0651 93.7341 15
 1 15 7 227.542 116.625 15
 -1 15 8 2581.51 216.634 15
 1 15 8 2474.74 217.252 12
 1 15 8 2784.33 223.185 15
 1 15 9 -190.053 151.494 12
 -1 15 9 45.6338 85.6863 15
 -1 15 10 58.6751 92.4032 15
 1 15 10 -135.836 133.899 12
 1 15 11 948.912 153.802 15
 -1 15 11 987.676 152.685 15
 1 15 11 922.585 132.208 13
 1 15 12 109.825 81.6735 13
 -1 15 12 213.41 106.185 15
 -1 15 13 402.873 119.599 15
 1 15 13 424.081 109.489 13
 -1 15 14 784.001 144.465 15
 -1 15 14 566.208 106.919 13
 1 15 14 475.454 102.773 13
 -1 15 15 1977.85 186.666 15
 1 15 15 1568.99 156.778 13
 1 15 15 1483.75 167.147 12
 -1 15 15 1529.11 152.057 13
 -1 15 16 117.603 97.4837 15
 1 15 16 -143.881 105.689 12
 1 15 16 -70.5778 81.8818 13
 -1 15 16 -34.4421 68.9202 13
 1 15 17 123.983 84.8692 13
 -1 15 17 235.218 86.7134 13
 -1 15 18 375.473 106.98 15
 -1 15 18 288.937 88.0239 13
 1 15 18 204.097 84.2447 13
 1 15 19 315.317 88.8425 13
 -1 15 19 248.228 83.8965 13
 -1 15 20 33.7918 66.2862 13
 1 15 20 26.8876 68.0145 13
 1 15 21 86.4275 69.2714 13
 -1 15 21 107.603 67.0721 13
 1 15 22 -2.14728 60.5129 13
 -1 15 22 74.1454 63.8025 13
 1 15 23 12.381 58.4509 13
 -1 15 23 -34.2551 56.1607 13
 -1 16 0 32.4577 88.4371 15
 1 16 0 -184.172 117.658 12
 1 16 -1 5322.17 293.684 15
 -1 16 -1 5377.82 292.793 15
 1 16 1 4881.26 302.191 12
 -1 16 1 4907.2 285.232 15
 1 16 -1 5343.46 306.302 12
 1 16 1 5377.2 294.758 15
 -1 16 2 474.721 126.27 15
 1 16 2 718.493 146.032 15
 -1 16 -2 350.8 108.974 15
 1 16 -2 309.434 126.019 12
 1 16 2 205.684 108.026 12
 1 16 -3 3577.29 252.182 12
 -1 16 3 3636.67 250.046 15
 1 16 3 3684.02 258.7 15
 1 16 3 3315.08 256.948 12
 -1 16 -3 3441.36 234.477 15
 -1 16 4 8382.51 368.62 15
 1 16 -4 8867.62 373.668 12
 1 16 4 9224.33 408.986 12
 1 16 4 9311.58 378.589 15
 -1 16 5 3420.49 242.62 15
 1 16 5 3751.42 259.424 15
 1 16 5 3041.93 245.333 12
 1 16 -5 3488.07 239.785 12
 1 16 -6 558.682 140.907 12
 -1 16 6 504.631 123.862 15
 1 16 6 225.428 103.376 12
 1 16 6 669.02 137.272 15
 -1 16 7 443.196 127.232 15
 1 16 7 624.393 140.998 15
 1 16 7 179.374 116.169 12
 1 16 8 65.8263 112.568 12
 1 16 8 428.406 128.021 15
 -1 16 8 396.988 117.858 15
 1 16 9 4505.43 279.712 15
 -1 16 9 4214.23 268.261 15
 1 16 9 3959.98 264.518 12
 1 16 10 4293.62 267.099 15
 -1 16 10 4133.35 257.673 15
 1 16 10 3925.24 265.271 12
 1 16 11 856.026 141.985 12
 -1 16 11 1305.62 166.883 15
 -1 16 12 198.563 110.738 15
 1 16 12 -127.534 108.765 12
 -1 16 13 1900.64 186.231 15
 1 16 13 1404.53 159.183 12
 1 16 13 1644.72 154.148 13
 1 16 14 -43.0235 70.4924 13
 -1 16 14 -5.46705 89.3767 15
 1 16 14 -154.69 106.361 12
 1 16 15 405.098 92.6769 13
 1 16 15 291.908 95.0378 12
 -1 16 15 623.651 129.996 15
 1 16 16 1111.62 124.175 13
 -1 16 16 992.494 117.7 13
 1 16 16 1069.84 135.867 12
 -1 16 16 1435.46 156.907 15
 1 16 17 104.572 69.1131 13
 -1 16 17 114.855 67.044 13
 -1 16 18 110.403 70.7865 13
 1 16 18 116.448 70.6841 13
 1 16 19 104.44 65.1627 13
 -1 16 19 125.285 67.154 13
 1 16 20 47.9181 55.4818 13
 -1 16 20 47.1771 55.5942 13
 -1 16 21 41.9739 55.2876 13
 1 16 21 172.231 60.979 13
 -1 17 0 207.117 104.112 15
 1 17 0 81.2122 106.655 12
 -1 17 -1 -186.907 125.886 12
 -1 17 -1 130.148 100.478 15
 -1 17 1 228.623 109.089 15
 1 17 -1 168.01 107.523 12
 1 17 1 -20.5864 103.727 12
 -1 17 -2 1481.41 169.303 12
 -1 17 -2 1931.7 186.726 15
 1 17 -2 1978.64 194.437 12
 1 17 2 1833.67 193.879 12
 -1 17 2 1735.22 180.707 15
 -1 17 3 250.826 103.349 15
 1 17 3 43.6651 99.5618 12
 -1 17 4 1717.91 179.537 15
 1 17 4 1633.94 187.312 12
 1 17 -4 1740.8 184.087 12
 1 17 -5 3984.86 245.47 12
 1 17 5 3866 267.24 12
 -1 17 5 4061.61 255.724 15
 -1 17 6 251.674 116.436 15
 1 17 6 -45.694 111.969 12
 -1 17 7 1007.23 151.512 15
 1 17 7 540.61 123.653 12
 -1 17 8 608.081 130.961 15
 1 17 8 236.12 105.173 12
 -1 17 9 3167.51 224.52 15
 1 17 9 3052.71 229.568 12
 -1 17 10 656.547 127.641 15
 1 17 10 292.024 102.795 12
 -1 17 11 571.925 121.764 15
 1 17 11 162.546 95.5963 12
 -1 17 12 133.621 97.5834 15
 1 17 12 -58.6613 96.1799 12
 -1 17 13 932.522 133.784 15
 1 17 13 961.463 129.956 12
 -1 17 14 477.01 111.416 15
 1 17 14 251.061 85.8901 12
 1 17 15 -98.0568 78.6688 12
 -1 17 15 430.943 109.217 15
 1 17 16 180.572 69.1981 13
 1 17 16 147.216 77.2344 12
 1 17 17 115.744 57.3468 13
 -1 17 17 -272.903 101.722 12
 1 17 18 -14.1024 48.6325 14
 1 17 18 -1.1224 49.391 13
 1 17 19 -26.8055 46.1581 13
 -1 17 19 -124.603 74.3167 12
 -1 18 0 -120.996 108.819 12
 -1 18 0 18.4423 85.2359 15
 1 18 0 37.809 97.253 12
 -1 18 -1 -5.04245 97.2356 12
 -1 18 1 350.547 110.516 15
 -1 18 -1 88.985 94.2478 15
 1 18 1 341.605 112.854 12
 1 18 -1 344.664 117.651 12
 -1 18 1 -104.368 114.336 12
 -1 18 -2 3441 216.724 15
 -1 18 2 3518.05 229.4 15
 1 18 -2 3899.08 238.362 12
 1 18 2 3451.51 242.508 12
 -1 18 -2 3574.18 225.559 12
 -1 18 2 3154.41 225.055 12
 -1 18 3 2817.31 208.432 15
 1 18 3 2789.67 218.975 12
 1 18 -3 2940.35 210.497 12
 -1 18 4 590.736 128.175 15
 1 18 -4 601.175 126.524 12
 1 18 4 254.959 112.99 12
 -1 18 5 3753.11 234.508 15
 1 18 5 3807.2 248.38 12
 -1 18 6 209.033 108.061 15
 1 18 6 27.5102 94.9619 12
 1 18 7 -10.9771 90.9209 12
 -1 18 7 22.5846 97.4354 15
 -1 18 8 395.988 111.859 15
 1 18 8 393.89 111.888 12
 -1 18 9 396.221 104.638 15
 1 18 9 241.757 94.2145 12
 -1 18 10 95.672 89.7046 15
 1 18 10 20.4555 81.0642 12
 -1 18 11 188.923 97.6764 15
 1 18 11 -45.384 78.6684 12
 -1 18 12 289.836 100.146 15
 1 18 12 67.8981 76.731 12
 1 18 13 275.795 87.3284 12
 -1 18 13 459.03 108.25 15
 -1 18 14 423.519 101.598 15
 1 18 14 140.256 74.435 12
 -1 18 15 -260.549 93.013 12
 1 18 15 77.944 71.9955 12
 1 18 16 446.63 80.0146 12
 -1 18 16 103.062 59.9746 12
 -1 19 0 -75.051 88.3051 12
 1 19 0 246.042 106.076 12
 -1 19 0 250.669 98.3293 15
 1 19 -1 1578.2 157.706 12
 -1 19 -1 1173.22 134.754 15
 -1 19 1 1391.29 144.378 15
 -1 19 -1 1198.83 135.33 12
 -1 19 1 1228.43 141.205 12
 1 19 1 1397.37 155.798 12
 -1 19 2 992.016 127.775 15
 1 19 -2 1024.42 134.418 12
 1 19 2 834.67 130.238 12
 -1 19 3 397.076 104.412 15
 1 19 3 416.055 110.441 12
 -1 19 3 87.3031 86.6244 12
 -1 19 4 641.384 119.191 15
 1 19 4 696.092 122.066 12
 -1 19 4 357.221 97.5043 12
 -1 19 5 507.194 107.123 15
 1 19 5 426.763 113.092 12
 -1 19 6 154.118 89.3796 12
 -1 19 6 437.605 108.471 15
 1 19 6 502.452 112.227 12
 -1 19 7 324.8 99.7226 15
 1 19 7 255.305 98.22 12
 -1 19 8 -20.5989 92.4712 12
 -1 19 8 261.787 97.2843 15
 1 19 8 201.611 91.267 12
 -1 19 9 214.703 89.8704 15
 1 19 9 146.672 82.6814 12
 1 19 10 75.9774 77.9808 12
 -1 19 10 -233.663 103.51 12
 -1 19 11 365.434 100.297 15
 1 19 11 208.915 85.228 12
 -1 19 12 332.804 82.4553 12
 1 19 12 526.681 89.2029 12
 -1 19 13 -21.5826 71.8182 12
 1 19 13 197.336 68.3381 12
 -1 20 0 176.86 78.9043 12
 -1 20 1 502.498 98.0267 12
 1 20 2 1125.44 129.014 12
 -1 20 2 662.325 102.347 12
 -1 20 3 1187.87 123.583 15
 1 20 3 1255.31 128.272 12
 -1 20 4 750.068 109.57 15
 1 20 4 578.642 101.632 12
 1 20 5 462.196 96.7155 12
 -1 20 5 613.938 102.181 15
 1 20 6 395.807 93.589 12
 -1 20 6 -48.0985 75.1257 12
 1 20 7 1006.69 110.334 12
 -1 20 7 656.517 97.5233 12
 1 20 8 260.427 80.1199 12
 -1 20 8 21.4333 66.769 12
 1 20 9 1084.06 107.948 12
 -1 20 9 858.343 105.555 12
 -2 0 0 548645 3879.88 1
 -2 0 1 -54.5821 158.885 1
 -2 0 2 342879 3198.51 1
 2 0 -3 -131.138 158.53 3
 -2 0 3 18.6328 148.659 1
 -2 0 3 15.1252 109.296 7
 -2 0 4 996889 3945.26 5
 -2 0 4 990815 5715.91 1
 2 0 -4 998897 5213.18 10
 -2 0 4 989296 5342.97 7
 2 0 -4 999999 5168.78 3
 2 0 -5 -70.1153 158.566 3
 2 0 -5 -69.917 133.546 10
 -2 0 5 5.47139 115.712 7
 -2 0 -5 0.143 56.2621 2
 -2 0 5 12.5085 164.302 1
 -2 0 5 44.5287 60.6616 5
 -2 0 6 4202.13 433.139 1
 2 0 -6 4096.83 406.999 3
 2 0 -6 3659.4 357.371 10
 -2 0 -6 4413.29 245.401 2
 2 0 -7 22.1038 148.571 3
 2 0 -7 170.319 144.526 10
 -2 0 7 34.4153 160.881 1
 -2 0 7 63.6406 52.0272 6
 -2 0 8 4235.95 462.643 1
 2 0 -8 4400.54 461.879 3
 -2 0 9 -15.1576 161.571 1
 -2 0 -9 22.5559 116.695 3
 2 0 -9 -41.5114 162.16 3
 2 0 -10 906.871 271.575 3
 -2 0 -10 1368.19 222.208 3
 -2 0 10 1108.53 294.168 1
 2 0 -11 -145.503 212.064 3
 -2 0 11 -24.2823 175.858 1
 -2 0 12 157561 2913.06 1
 2 0 -12 148397 2966.84 3
 2 0 -13 25.0088 204.161 3
 -2 0 13 156.697 233.074 1
 2 0 -14 11797.1 908.311 4
 -2 0 14 13312.3 930.183 1
 -2 0 15 -128.348 239.644 1
 2 0 -15 61.082 214.724 3
 2 0 -15 171.244 197.099 4
 -2 0 16 10247.1 896.006 1
 2 0 -16 9199.41 869.931 4
 2 0 -16 8593.16 865.052 3
 2 0 -17 -184.615 257.105 3
 -2 0 17 40.4669 229.731 1
 2 0 -17 166.74 210.846 4
 2 0 -18 7356.44 838.511 4
 2 0 -18 5869.28 741.578 3
 2 0 -19 7.80529 278.315 3
 2 0 -19 -0.6692 190.828 4
 2 0 -20 3967.22 685.043 4
 2 0 21 65.4482 74.4048 16
 2 0 22 847.562 129.872 16
 2 0 23 45.5558 70.327 16
 2 0 24 9.72549 68.4149 16
 2 0 25 -72.2357 70.7136 16
 -2 0 25 2.2287 77.0311 16
 2 0 26 3340.41 215.944 16
 -2 0 26 3852.81 243.757 16
 -2 0 27 -60.2748 83.4102 16
 2 0 27 -41.9276 69.5602 16
 -2 0 28 1191.87 144.77 16
 2 0 28 1005.7 122.401 16
 -2 0 29 84.4093 86.0088 16
 2 0 29 -7.25421 65.373 16
 2 0 30 597.532 92.7298 16
 -2 0 30 753.957 116.556 16
 -2 0 31 -36.869 68.8172 16
 2 0 31 -33.1783 57.5345 16
 -2 0 32 628.985 90.5536 16
 -2 -1 0 37223.7 1022.05 1
 -2 -1 1 7021.89 473.566 1
 2 -1 -1 7408.17 372.512 3
 -2 -1 -1 7008.74 449.216 1
 2 -1 -2 13892.7 545.07 3
 -2 -1 2 14498.6 694.624 1
 -2 1 2 13965.9 654.057 1
 -2 1 -2 14229.9 654.842 7
 -2 1 3 373460 3352.72 1
 -2 -1 3 371944 3489.87 1
 -2 1 3 373241 2752.81 5
 -2 1 -3 376872 3355.13 7
 -2 -1 3 368443 3305.56 7
 2 -1 -3 373374 2974.66 3
 -2 1 -4 1882.73 272.107 7
 2 -1 -4 1575.73 249.373 10
 -2 1 4 1396.67 184.259 5
 -2 -1 4 1784.05 254.332 7
 -2 -1 4 1512.91 279.556 1
 -2 1 4 1698.53 271.335 1
 2 -1 -4 1584.08 253.358 3
 -2 -1 5 382789 3724.34 1
 2 1 -5 391595 3205.77 10
 -2 1 5 391501 3612.24 1
 -2 1 5 389220 2737.71 5
 -2 -1 5 388950 3293.82 7
 -2 1 -5 393141 3461.23 7
 2 -1 -5 387877 3465.08 3
 2 -1 -5 383685 3530.01 10
 -2 -1 5 388910 2038.09 5
 -2 -1 6 13299 737.504 1
 2 -1 -6 13195.3 680.469 10
 2 1 -6 13382.1 618.085 10
 -2 1 6 13482.1 709.926 1
 -2 -1 6 14825.2 657.179 7
 2 -1 -6 13568.8 717.423 3
 2 1 -6 14142.9 705.601 3
 -2 1 6 13957.5 507.823 6
 -2 -1 6 11403.1 309.386 5
 -2 -1 -6 13430.5 487.238 2
 -2 -1 7 51908.6 1474.81 1
 -2 -1 -7 54225.9 1024.96 2
 2 1 -7 53189.1 1285.7 10
 2 -1 -7 51810.4 1362.24 10
 2 -1 -7 54258 1457.23 3
 -2 1 7 53392.6 981.724 6
 2 1 -7 54566.3 1433.97 3
 -2 1 7 55488 1446.97 1
 2 -1 -8 19166.3 874.56 10
 -2 -1 -8 21503.2 696.263 2
 -2 1 8 19831.1 913.022 1
 2 -1 -8 20663.8 947.537 3
 -2 1 8 19989.7 610.688 6
 2 1 -8 20112.9 925.173 3
 -2 -1 8 19813.9 953.613 1
 -2 1 9 4837.13 479.932 1
 2 -1 -9 5943.85 550.12 3
 2 1 -9 5407.57 505.393 3
 -2 -1 9 6104.27 565.64 1
 -2 1 10 22706.9 1013.7 1
 2 1 -10 21898 1037.11 3
 2 -1 -10 23279.7 1110.75 3
 -2 -1 10 24693 1139.8 1
 -2 1 11 66517.7 1774.27 1
 2 -1 -11 66142 1937.52 3
 2 1 -11 60744.2 1800.89 3
 -2 -1 11 66769.3 1930.86 1
 -2 -1 12 2491.36 421.21 1
 2 -1 -12 2194.72 435.285 3
 2 1 -12 2416.95 400.076 3
 -2 1 12 2057.45 371.542 1
 -2 -1 -12 2900.37 373.811 3
 2 -1 -13 3717.44 553.977 3
 2 1 -13 4243.5 555.668 3
 -2 1 13 3716.23 485.34 1
 -2 -1 13 4432.14 564.961 1
 -2 -1 14 409.894 248.376 1
 2 1 -14 441.465 258.278 3
 2 -1 -14 358.913 276.708 3
 -2 1 14 497.719 265.932 1
 2 1 -14 287.463 207.567 4
 -2 -1 15 864.814 321.312 1
 2 -1 -15 1211.08 380.573 3
 2 1 -15 1403.55 350.23 4
 2 1 -15 1072.75 336.955 3
 -2 1 15 1420.53 363.442 1
 2 -1 -15 742.017 277.752 4
 -2 -1 16 909.625 348.645 1
 2 -1 -16 356.318 264.056 3
 2 1 -16 735.221 298.937 4
 2 -1 -16 443.46 268.963 4
 2 1 -16 475.22 278.539 3
 2 1 -17 1317.87 402.96 3
 2 1 -17 1096.03 340.851 4
 2 -1 -17 1564.66 421.788 4
 -2 -1 17 1224.48 378.418 1
 2 -1 -17 947.617 339.754 3
 2 -1 -18 849.656 326.892 3
 -2 -1 18 659.136 308.937 1
 2 1 -18 799.104 306.386 3
 2 1 -18 1012.3 361.13 4
 2 -1 -18 652.565 299.363 4
 2 1 -19 14990.9 1221.45 4
 2 -1 -19 13397.1 1179.03 4
 2 -1 -19 12151.2 1128.63 3
 2 1 20 226.426 86.8514 16
 2 1 -20 259.979 262.845 4
 2 -1 21 565.356 106.622 16
 2 1 21 679.506 120.028 16
 2 -1 22 3064.65 210.16 16
 2 1 22 3302.46 223.265 16
 2 -1 23 5333.1 270.136 16
 2 1 23 5755.5 291.478 16
 2 1 24 663.632 119.071 16
 2 -1 24 633.05 109.821 16
 -2 1 25 115.22 84.2729 16
 2 1 25 21.8855 66.5114 16
 2 -1 25 90.4854 68.2646 16
 -2 -1 25 143.172 84.2063 16
 2 1 26 67.5229 74.0192 16
 -2 -1 26 35.4994 73.6238 16
 -2 1 26 -4.41555 76.7168 16
 2 -1 26 44.7896 63.06 16
 -2 1 27 42.4625 76.4631 16
 2 1 27 46.2676 75.6385 16
 -2 -1 27 36.8211 78.1086 16
 2 -1 27 -86.5435 67.002 16
 -2 -1 28 78.5715 79.0914 16
 -2 1 28 84.748 81.2927 16
 2 -1 28 25.0944 66.5089 16
 2 1 28 -105.57 80.7862 16
 -2 -1 29 56.4455 81.3517 16
 -2 1 29 74.5417 78.9735 16
 2 1 29 24.688 64.4961 16
 -2 -1 30 -31.2371 66.884 16
 -2 1 30 14.9263 72.4827 16
 2 1 30 -4.88493 62.2602 16
 -2 -1 31 66.8435 74.171 16
 -2 1 31 85.3286 70.2311 16
 2 1 31 61.6757 64.3429 16
 2 1 32 993.078 99.2747 16
 -2 1 32 1161.18 113.691 16
 -2 -2 0 275960 2845.77 1
 2 -2 0 272777 1866.51 3
 -2 2 1 1291.4 210.42 5
 -2 -2 -1 1456.05 240.171 1
 -2 -2 1 1900.09 283.089 1
 -2 2 -1 1268.25 211.172 7
 2 -2 -1 1568.96 187.209 3
 -2 2 2 102.066 99.7432 5
 -2 2 -2 71.5872 106.487 7
 -2 -2 2 131.752 159.491 1
 2 -2 -2 121.214 114.144 3
 -2 -2 3 68383.9 1538.17 1
 -2 2 -3 69310.7 1364.8 7
 2 -2 -3 69081.6 1287.9 3
 -2 2 3 67853 1303.74 5
 -2 2 3 70047 1442.14 1
 -2 -2 4 10772.9 649.322 1
 2 -2 -4 12280.2 660.306 10
 -2 2 -4 11569 566.005 7
 2 -2 -4 12310.5 598.198 3
 -2 2 4 10596 596.166 1
 -2 2 4 11507.5 542.875 5
 -2 2 -5 1471.15 224.453 7
 -2 -2 5 1643.84 306.457 1
 2 -2 -5 1834.86 276.925 10
 -2 2 5 1524.55 273.713 1
 -2 -2 5 1979.08 264.266 7
 2 -2 -5 1899.65 298.446 3
 -2 -2 6 21386.1 950.885 1
 2 2 -6 23064.8 782.541 10
 -2 -2 -6 22240.7 713.743 2
 -2 2 6 23232.7 895.841 1
 -2 2 -6 22583.2 789.119 7
 -2 -2 6 22668.8 801.486 7
 2 -2 -6 23303.7 929.303 3
 -2 2 6 22343.4 729.834 6
 2 -2 -6 21754.5 911.985 10
 -2 -2 7 1032.98 267.576 1
 2 -2 -7 683.654 219.587 3
 -2 2 7 587.291 204.669 1
 2 -2 -7 690.799 213.116 10
 -2 -2 -7 735.728 150.304 2
 -2 -2 7 604.151 150.463 7
 -2 2 -7 672.436 167.147 7
 -2 2 7 560.01 136.263 6
 2 -2 -8 28530.8 1101.48 10
 -2 -2 -8 29849.1 892.589 2
 -2 2 8 32444.9 1113.57 1
 -2 -2 8 32288 962.027 7
 -2 2 -8 31459.6 929.84 7
 2 -2 -8 31831.8 1200.48 3
 -2 2 8 30177.4 873.781 6
 -2 -2 8 31084.3 1228.8 1
 -2 -2 9 5623.17 572.455 1
 -2 2 -9 5411.35 403.158 7
 -2 2 9 5758.82 500.228 1
 -2 -2 -9 5713.76 426.221 2
 2 -2 -9 5227.08 541.984 3
 -2 2 9 4950.56 369.761 6
 -2 2 10 3827.4 432.857 1
 -2 -2 -10 3955 375.96 2
 -2 2 -10 3472.03 318.527 7
 2 -2 -10 4238.63 510.62 3
 -2 -2 10 3916.02 500.316 1
 -2 -2 11 19.2606 202.891 1
 -2 2 11 136.427 183.129 1
 2 -2 -11 274.13 248.97 3
 2 2 -12 14017.9 872.258 4
 -2 2 12 12346.7 784.375 1
 -2 -2 12 14263.7 991.16 1
 2 -2 -12 13800.3 950.397 3
 2 2 -13 318.23 202.054 4
 -2 2 13 -16.5464 159.58 1
 2 -2 -13 -9.86871 206.682 3
 -2 -2 13 93.1328 206.906 1
 2 2 -14 24831.6 1279.81 4
 -2 -2 14 23597.4 1336.32 1
 2 -2 -14 22801.8 1313.14 3
 -2 -2 15 19641.8 1268.09 1
 2 2 -15 22108.5 1260.54 4
 2 -2 -15 18565.2 1225.53 4
 2 -2 -15 19233 1270.23 3
 2 -2 -16 2431.92 520.637 3
 -2 -2 16 2608.62 553.862 1
 2 -2 -16 2978.93 538.298 4
 2 2 -16 3024.41 510.544 4
 2 -2 -17 1481.46 418.29 3
 -2 -2 17 1760.53 482.32 1
 2 2 -17 1952.64 447.651 4
 2 -2 -17 1538.14 406.093 4
 -2 -2 18 207.793 271.412 1
 2 -2 -18 832.418 344.959 3
 2 2 -18 668.172 315.959 4
 2 -2 -18 848.738 342.637 4
 -2 -2 19 2599.65 600.502 1
 2 2 -19 2935.06 566.034 4
 2 -2 -19 2283.2 517.033 4
 2 -2 -19 2656.75 565.357 3
 2 2 20 -79.7536 76.2174 16
 2 2 -20 25.8749 219.242 4
 2 2 21 477.916 105.175 16
 2 2 22 -56.7382 79.85 16
 2 2 23 2383.1 197.681 16
 2 2 24 1039.85 140.686 16
 -2 2 25 39.9418 78.1032 16
 2 2 25 38.1377 73.332 16
 -2 -2 25 -26.7994 75.8069 16
 -2 2 26 227.889 87.7734 16
 -2 -2 26 357.305 98.4911 16
 2 2 26 243.881 87.6621 16
 -2 -2 27 1324 154.547 16
 2 2 27 1265.1 145.906 16
 -2 2 27 1213.11 146.82 16
 -2 -2 28 333.559 99.5559 16
 -2 2 28 387.916 103.015 16
 2 2 28 230.171 86.6369 16
 -2 2 29 1013.65 131.975 16
 2 2 29 879.935 118.757 16
 -2 2 30 69.6248 71.6677 16
 2 2 30 157.55 72.688 16
 -2 2 31 88.052 68.9656 16
 2 2 31 117.963 62.911 16
 2 2 32 242.503 67.9967 16
 -2 2 32 169.953 66.8781 16
 -2 -3 0 12142.7 631.719 1
 -2 3 0 12874.8 623.253 5
 2 -3 0 12785.4 426.574 3
 -2 3 1 24171.8 841.758 5
 -2 3 -1 25017.8 874.143 5
 -2 -3 1 24458.6 921.757 1
 -2 -3 -1 25262.2 863.315 1
 2 -3 -1 25257.6 664.265 3
 -2 3 -2 4484.06 385.737 5
 -2 -3 2 4472.71 418.866 1
 2 -3 -2 4707.01 329.017 3
 -2 -3 -2 4881.09 383.289 1
 -2 3 2 4169.22 367.187 5
 2 3 -3 40709.8 870.618 10
 -2 3 3 38567 1079.21 5
 -2 -3 3 37695.8 1197.71 1
 2 -3 -3 39603.9 992.609 3
 2 -3 -4 5874.16 433.286 3
 2 -3 -4 5595.3 473.864 10
 -2 -3 4 5957.76 502.651 1
 -2 3 4 6150.16 446.514 5
 -2 -3 5 852.349 249.51 1
 -2 3 5 1080.04 198.773 6
 2 -3 -5 774.243 226.683 10
 2 -3 -5 874.384 212.601 3
 2 -3 -6 17402.2 815.309 3
 -2 -3 6 17290.4 730.81 7
 -2 3 6 17535.3 713.561 6
 -2 -3 6 17696.8 906.369 1
 2 -3 -6 17453.4 848.304 10
 -2 3 6 18339.5 782.577 1
 2 -3 -7 55243.9 1524.99 10
 -2 -3 -7 58290.4 1297.7 2
 -2 -3 7 59049 1300.32 7
 2 -3 -7 60148.4 1568.93 3
 -2 3 7 63123.3 1451.38 1
 -2 3 7 56256.9 1288.08 6
 -2 -3 7 59676.5 1719.85 1
 -2 -3 -8 11916.4 614.679 2
 -2 -3 8 12311.1 815.752 1
 -2 -3 8 13006.7 608.182 7
 2 -3 -8 11769.6 747.854 3
 -2 3 8 11887.2 613.864 6
 2 -3 -8 10897.2 720.411 10
 -2 3 8 13334.7 692.94 1
 -2 -3 9 21096.6 1091.99 1
 -2 -3 -9 20539.8 843.769 2
 -2 3 9 22314.9 914.014 1
 2 -3 -9 19692.5 1003.52 3
 -2 3 9 21528.1 842.978 6
 -2 -3 10 1538.3 355.579 1
 2 -3 -10 1723.83 361.987 3
 -2 3 10 1616.22 295.891 1
 -2 -3 -10 1580.43 280.583 2
 2 -3 -11 898.129 307.285 3
 -2 -3 -11 804.071 225.104 2
 2 3 -11 1034.32 274.252 4
 -2 3 11 904.27 256.904 1
 2 3 -12 9927.91 732.288 4
 2 -3 -12 8189.6 775.076 3
 2 -3 -13 1151.57 381.606 3
 2 3 -13 1533.77 327.983 4
 2 -3 -14 161.497 287.179 3
 2 3 -14 199.615 208.172 4
 2 3 -15 1533.74 359.739 4
 -2 -3 15 1581.85 409.149 1
 2 -3 -15 2395.71 529.937 3
 2 -3 -16 942.628 367.925 3
 2 -3 -16 656.218 283.618 4
 -2 -3 16 406.895 294.116 1
 2 3 -16 327.956 237.823 4
 -2 -3 17 1617.42 469.401 1
 2 3 -17 1887.96 434.546 4
 2 -3 -17 1904.9 468.357 4
 2 -3 -17 1459.06 423.289 3
 2 -3 -18 731.685 348.619 4
 2 -3 -18 544.121 316.131 3
 -2 -3 18 650.307 371.723 1
 2 -3 -19 150.826 203.487 4
 -2 -3 19 72.4782 300.888 1
 2 3 20 4252.6 244.045 16
 2 3 21 3354.64 225.116 16
 2 3 22 1489.18 164.345 16
 2 3 23 415.665 104.227 16
 2 3 24 340.157 100.804 16
 -2 3 25 443.095 109.961 16
 2 3 25 506.284 109.063 16
 2 3 26 370.392 98.0531 16
 -2 3 26 352.675 108.472 16
 2 3 27 89.9153 75.5451 16
 -2 3 27 128.293 83.7857 16
 -2 3 28 219.688 89.6179 16
 2 3 28 162.036 78.0339 16
 2 3 29 303.789 87.1716 16
 -2 3 29 328.184 96.8615 16
 -2 3 30 710.808 110.858 16
 2 3 30 799.563 108.183 16
 -2 3 31 567.391 97.6794 16
 2 3 31 650.614 93.5763 16
 -2 3 32 435.737 81.334 16
 2 3 32 218.156 57.8081 16
 -2 -4 0 28113.1 981.823 1
 2 -4 0 30155.2 707.321 3
 -2 4 0 28545.7 998.295 5
 -2 4 -1 24113.7 921.726 5
 -2 -4 1 24784.2 954.566 1
 -2 4 1 24781.2 936.447 5
 -2 -4 -1 25944.5 918.686 1
 2 -4 -1 25246.2 725.592 3
 2 -4 1 24499.3 552.882 3
 -2 4 -2 4740.12 417.982 5
 -2 -4 -2 5331.96 410.49 1
 -2 -4 2 5269.61 470.909 1
 2 4 -2 5384.11 289.406 10
 2 -4 2 3873.78 174.869 3
 2 -4 -2 4979.16 356.751 3
 -2 4 2 4998.65 437.761 5
 -2 4 -3 1764.84 281.613 5
 2 -4 -3 2267.92 323.256 10
 -2 4 3 1930.88 280.233 5
 -2 -4 3 2243.13 346.23 1
 2 -4 -3 1925.96 263.266 3
 -2 -4 -3 2220.52 264.349 1
 2 4 -3 2190.55 197.058 10
 -2 4 -4 1790.52 279.966 5
 2 -4 -4 2187.93 323.377 10
 2 -4 -4 1653.43 265.737 3
 -2 -4 4 1933.96 322.822 1
 2 4 -4 1853.77 189.342 10
 2 -4 -5 7050 567.346 10
 -2 4 -5 7076.2 534.825 5
 2 -4 -5 7545.03 532.061 3
 -2 4 5 7597.51 520.237 6
 -2 -4 5 7860.22 623.896 1
 -2 4 -6 9670.41 629.672 5
 2 -4 -6 9650.86 672.895 10
 2 -4 -6 10449.3 653.218 3
 -2 4 6 9779.72 587.711 6
 -2 -4 6 10170.9 730.221 1
 -2 -4 -7 9676.94 596.513 2
 -2 -4 7 9458.79 720.341 1
 2 -4 -7 10168.7 688.948 3
 -2 -4 7 10003.5 567.367 7
 -2 4 7 10579.5 624.505 6
 2 -4 -7 9807.72 686.763 10
 2 -4 -8 6603.26 593.637 10
 -2 -4 8 7333.77 666.408 1
 -2 -4 -8 6840.94 504.809 2
 2 -4 -8 7253.79 611.363 3
 -2 -4 8 7037.42 458.529 7
 -2 4 8 6617.32 503.755 6
 -2 -4 -9 22428.5 942.462 2
 2 -4 -9 20475.1 1045.11 3
 -2 4 9 21789.6 926.179 6
 -2 4 9 24066.2 909.799 1
 2 4 -9 24029.7 937.408 4
 2 4 -10 1061.8 244.204 4
 -2 -4 -10 774.467 205.626 2
 -2 4 10 898.022 223.812 6
 2 -4 -10 1204.77 318.933 3
 2 4 -11 134.21 135.077 4
 2 -4 -11 53.5536 181.012 3
 -2 -4 -11 172.833 150.216 2
 2 -4 -12 1272.58 359.66 3
 -2 -4 -12 1273.97 283.329 2
 2 4 -12 1728.88 326.034 4
 2 -4 -13 5020.87 651.974 3
 2 -4 -14 1047.67 348.245 3
 2 -4 -15 1375.49 423.056 3
 2 -4 -16 -50.1902 218.051 4
 2 -4 -16 115.207 275.891 3
 2 -4 -17 281.278 234.813 4
 2 -4 -17 311.896 304.192 3
 -2 -4 17 -112.793 291.323 1
 2 -4 -18 3838.46 691.783 4
 -2 -4 18 4047.72 686.431 1
 2 -4 -18 4057.05 697.52 3
 2 4 19 101.164 79.8709 16
 2 4 20 2976.58 209.934 16
 2 4 21 2075.61 182.696 16
 2 4 22 2418.53 196.475 16
 2 4 23 -3.49577 74.0058 16
 2 4 24 680.896 117.911 16
 -2 4 24 552.824 116.475 16
 2 4 25 369.875 97.8611 16
 -2 4 25 430.451 105.461 16
 2 4 26 545.227 108.762 16
 -2 4 26 518.565 111.479 16
 2 4 27 30.9837 76.4804 16
 -2 4 27 40.3264 76.8315 16
 -2 4 28 69.6792 80.5238 16
 2 4 28 -8.61568 70.5258 16
 -2 4 29 266.891 91.2617 16
 2 4 29 97.1747 73.2202 16
 -2 4 30 254.693 85.815 16
 2 4 30 177.157 72.0879 16
 -2 4 31 841.598 108.609 16
 2 4 31 880.113 104.347 16
 -2 4 32 28.5069 55.2646 16
 2 4 32 12.6914 45.2838 16
 -2 -5 0 35023.2 1153.37 1
 -2 5 0 33959.2 1162.82 5
 -2 -5 -1 25007.7 931.293 1
 -2 5 1 24508.3 991.632 5
 -2 5 -1 22940.5 964.964 5
 -2 -5 1 25692 1015.64 1
 -2 5 2 30895.9 1135.42 5
 -2 -5 -2 29138.8 963.11 1
 -2 5 -2 28653.1 1071.13 5
 -2 -5 2 30356.5 1138.96 1
 -2 -5 3 -55.6862 152.304 1
 2 -5 -3 16.874 122.672 10
 -2 -5 -3 16.743 114.252 1
 -2 5 -3 -2.96047 101.79 5
 -2 5 -4 185.542 136.465 5
 2 -5 -4 176.475 147.107 10
 -2 5 4 151.347 138.633 6
 -2 -5 4 167.818 174.292 1
 -2 5 -5 1758.75 295.938 5
 2 -5 -5 1704.79 313.377 10
 -2 5 5 2009.51 308.896 6
 -2 -5 5 1586.39 321.075 1
 -2 5 -6 43663.6 1370.34 5
 2 5 -6 46342.6 1039.81 9
 2 -5 -6 45611.7 1403.75 3
 2 -5 -6 44481.8 1463.42 10
 -2 5 6 43385.6 1326.49 6
 -2 -5 6 44978.9 1561.26 1
 -2 5 -7 2014.02 323.248 5
 2 -5 -7 1952.19 341.992 10
 -2 5 7 1856.04 301.227 6
 2 -5 -7 1609.8 314.197 3
 -2 -5 7 1899.86 365.07 1
 -2 5 -8 31373.5 1218.39 5
 2 -5 -8 32598.9 1333.62 10
 -2 -5 -8 35612.3 1234.62 2
 2 -5 -8 32783.7 1309.02 3
 -2 5 8 36546.3 1272.56 6
 -2 5 -9 10253 706.45 5
 -2 -5 -9 10464.3 692.01 2
 2 -5 -9 9772.45 758.937 3
 -2 5 9 10077.7 692.596 6
 -2 5 -10 5530.64 542.123 5
 -2 -5 -10 5499.6 521.929 2
 2 -5 -10 5325.37 607.27 3
 -2 5 10 5747.54 541.529 6
 -2 5 -11 21865.6 1068.06 5
 -2 -5 -11 22277.6 1079.28 2
 2 -5 -11 21647.5 1204.58 3
 -2 5 -12 381.979 190.683 5
 -2 -5 -12 225.037 197.388 2
 2 -5 -12 124.409 230.407 3
 -2 -5 -13 175.352 189.647 2
 -2 5 -13 112.274 145.872 5
 2 -5 -13 -168.558 221.352 3
 -2 5 -14 6241.54 621.801 5
 2 -5 -14 5107.87 683.302 3
 -2 5 -15 6801.87 661.028 5
 2 -5 -15 5212.63 712.496 3
 2 -5 -16 -116.033 286.273 3
 2 -5 -16 26.3906 196.436 4
 -2 -5 17 288.717 322.971 1
 2 -5 -17 438.878 255.179 4
 2 -5 -17 944.645 416.142 3
 -2 -5 18 3004.47 631.612 1
 2 -5 -18 2785.49 604.487 4
 2 5 19 229.449 87.6002 16
 2 5 19 213.713 90.1716 13
 2 5 20 1889.01 179.189 13
 2 5 20 1996.05 179.055 16
 2 5 21 143.48 92.3346 16
 2 5 21 126.659 84.8475 13
 2 5 22 4878.05 270.05 13
 2 5 22 5000.35 271.065 16
 2 5 23 138.907 86.8014 16
 2 5 23 42.0668 69.0181 13
 2 5 24 -32.5697 75.5668 16
 -2 5 24 -6.76027 78.6521 16
 2 5 25 -9.36341 76.1876 16
 -2 5 25 64.1978 80.6839 16
 2 5 26 -40.8758 73.8752 16
 -2 5 26 11.0361 80.2259 16
 -2 5 27 121.29 82.7277 16
 2 5 27 154.44 82.6319 16
 -2 5 28 -11.9999 71.1159 13
 2 5 28 53.8812 71.3905 16
 -2 5 28 44.7266 78.542 16
 -2 5 29 -11.6327 72.0316 16
 -2 5 29 -122.186 73.661 13
 2 5 29 79.3235 71.6722 16
 -2 5 30 803.551 112.062 16
 2 5 30 811.66 105.303 16
 -2 5 31 572.869 91.1828 16
 2 5 31 441.01 82.062 16
 -2 -6 0 12691.7 728.421 1
 2 -6 0 12412 546.509 2
 -2 6 0 11840.3 741.413 5
 -2 -6 -1 350.53 166.975 1
 -2 6 -1 321.411 175.056 5
 -2 -6 1 316.819 186.278 1
 -2 -6 -2 118.402 138.461 1
 -2 6 -2 39.1899 121.933 5
 2 -6 -2 -5.97785 149.907 10
 -2 -6 2 9.38414 156.584 1
 -2 6 2 -1.23175 128.757 6
 -2 -6 3 8578.84 664.809 1
 2 -6 -3 8447.56 638.349 10
 -2 -6 -3 8740.9 537.425 1
 -2 6 3 8975.88 648.398 6
 -2 6 -3 8301.47 635.775 5
 -2 6 -4 28027.5 1136.68 5
 2 -6 -4 29636.7 1188.03 10
 -2 -6 -4 26775.5 1274.32 8
 -2 6 4 28369.4 1156.59 6
 -2 -6 4 28038.8 1214.37 1
 -2 -6 5 2585.38 406.345 1
 2 6 -5 2804.82 299.77 9
 -2 -6 -5 3014.73 479.25 8
 -2 6 5 2719.07 381.913 6
 2 -6 -5 2395.13 369.525 10
 -2 6 -5 2341.13 345.238 5
 -2 6 -6 15.5685 122.962 5
 2 -6 -6 50.6454 158.388 10
 -2 -6 6 72.9785 202.794 1
 -2 -6 -6 106.098 221.029 8
 -2 6 6 81.94 130.29 6
 -2 -6 7 10568.1 821.985 1
 2 -6 -7 11765.5 817.698 10
 -2 -6 -7 10198.5 859.667 8
 -2 6 7 10560.9 733.291 6
 -2 6 -7 10530 717.854 5
 -2 6 -8 14997.4 863.169 5
 -2 -6 -8 16854.9 1086.29 8
 -2 -6 -8 17120 925.593 2
 2 -6 -8 15735.9 948.282 3
 -2 6 8 15382.8 891.016 6
 -2 6 -9 6581.13 588.901 5
 -2 -6 -9 6749.5 601.59 2
 2 -6 -9 6717.75 662.404 3
 -2 -6 -9 6194.36 729.445 8
 -2 6 9 6819.47 613.618 6
 -2 6 -10 1633.64 303.535 5
 -2 -6 -10 2123.49 487.388 8
 -2 -6 -10 2097.46 369.822 2
 -2 6 10 1952.53 355.778 6
 2 -6 -10 1801.36 385.38 3
 -2 6 -11 -136.129 171.454 5
 -2 -6 -11 110.719 179.647 2
 2 -6 -11 52.0827 200.825 3
 -2 6 -12 10795.6 791.236 5
 -2 -6 -12 11986.8 870.607 2
 2 -6 -12 10926.4 924.993 3
 -2 6 -13 2065.11 364.195 5
 2 -6 -13 2102.57 449.514 3
 -2 -6 -13 2269.93 415.022 2
 -2 6 -14 5988.44 615.924 5
 -2 -6 -14 5865.92 656.461 2
 2 -6 -14 5097.91 704.38 3
 2 -6 -15 71.824 186.783 4
 2 -6 -15 3.80187 260.548 3
 2 -6 -16 765.025 336.212 3
 2 -6 -16 524.511 284.08 4
 2 -6 -17 222.171 295.195 3
 2 -6 -17 660.639 336.006 4
 2 6 18 -2.88127 72.48 16
 2 6 18 37.0579 72.0003 13
 2 6 19 81.4495 83.4367 16
 2 6 19 10.0771 76.9027 13
 2 6 20 -12.6921 88.1346 16
 2 6 20 -3.39132 76.3206 13
 2 6 21 5165.1 283.412 13
 2 6 21 4786.31 263.711 16
 2 6 22 1116.85 144.907 13
 2 6 22 1143.24 145.319 16
 2 6 23 -45.5679 75.5451 16
 2 6 23 -6.65816 71.8758 13
 -2 6 23 7.29448 77.8658 16
 2 6 24 752.543 122.806 16
 2 6 24 569.289 114.846 13
 -2 6 24 739.913 131.335 16
 2 6 25 -53.6438 78.681 16
 -2 6 25 33.9873 78.1373 16
 2 6 25 -17.942 73.1421 13
 2 6 26 109.214 80.7808 16
 -2 6 26 21.9326 78.7183 16
 -2 6 27 143.419 83.232 16
 2 6 27 139.612 83.7244 16
 -2 6 28 124.029 80.6423 16
 -2 6 28 78.7283 69.9914 13
 2 6 28 180.185 80.2272 16
 -2 6 29 42.2096 64.4582 13
 -2 6 29 9.71362 70.4985 16
 2 6 29 -11.2913 64.6604 16
 2 6 30 169.054 69.757 16
 -2 6 30 123.232 66.7484 16
 -2 6 30 183.161 70.2952 13
 -2 6 31 20.5442 56.6492 16
 2 6 31 110.626 60.1646 16
 -2 -7 0 37135.9 1302.46 1
 2 -7 -1 15113.3 840.442 10
 -2 -7 -1 16516.5 837.947 1
 -2 -7 1 16104.4 890.039 1
 2 -7 -1 16251.2 721.21 2
 -2 7 1 15691.9 896.292 6
 -2 -7 2 5438.67 545.144 1
 2 -7 -2 4664.76 481.01 10
 -2 7 -2 5281.94 536.199 5
 2 -7 -2 4999.75 429.639 2
 -2 -7 -2 5262.95 454.563 1
 -2 7 2 4677.61 503.486 6
 -2 -7 3 24204.3 1154.28 1
 -2 -7 -3 21592.9 1174.1 8
 -2 7 -3 22681 1074.59 5
 2 -7 -3 22864.4 1061.02 10
 -2 7 3 22034.1 1075.1 6
 -2 -7 4 2480.23 411.452 1
 -2 -7 -4 2574.36 457.238 8
 -2 7 4 2820.23 405.384 6
 -2 7 -4 2701.76 389.611 5
 2 -7 -4 2748.91 391.63 10
 2 7 -4 2119.55 296.75 9
 -2 7 -5 409.545 190.806 5
 2 -7 -5 256.491 179.014 10
 -2 -7 -5 404.377 313.318 8
 2 7 -5 232.101 121.984 9
 -2 7 5 213.015 182.223 6
 -2 -7 5 152.081 178.677 1
 -2 -7 -6 28891 1418.19 8
 -2 7 -6 28884.5 1230.7 5
 2 -7 -6 29176.8 1269.89 10
 -2 7 6 31318.6 1305.51 6
 -2 -7 6 28192 1352.9 1
 2 -7 -7 12057.7 850.666 10
 -2 -7 7 11658.6 899.542 1
 -2 -7 -7 12076.4 975.841 8
 -2 7 7 13166.1 877.144 6
 -2 7 -7 12378.2 813.687 5
 -2 7 -8 2979.02 412.041 5
 -2 -7 -8 3086.58 536.4 8
 -2 -7 -8 2884.57 414.877 2
 -2 7 8 2911.58 441.889 6
 -2 -7 -9 16848.3 1005.09 2
 -2 -7 -9 15120.4 1119.45 8
 -2 7 9 14440.8 953.109 6
 -2 7 -9 14846.6 918.213 5
 -2 7 -10 35287.3 1426.34 5
 -2 -7 -10 37523.8 1524.36 2
 -2 -7 -10 34613.3 1706.93 8
 2 -7 -10 31832 1504.92 3
 -2 7 10 35274.9 1487.61 6
 -2 7 -11 735.879 231.689 5
 -2 -7 -11 1254.7 436.933 8
 -2 -7 -11 841.016 258.985 2
 2 -7 -11 603.981 269.7 3
 -2 7 -12 825.12 254.527 5
 -2 -7 -12 1397.54 441.988 8
 -2 -7 -12 1565.72 373.269 2
 2 -7 -12 725.296 289.933 3
 -2 -7 -13 5389.45 649.182 2
 2 -7 -13 4763.18 674.517 3
 -2 7 -13 5481.96 610.267 5
 -2 -7 -14 1175.71 351.094 2
 2 -7 -14 1081.28 368.664 3
 2 -7 -15 3796.27 659.778 4
 2 -7 -15 4453.09 693.835 3
 2 -7 -16 3875.1 690.287 4
 2 -7 -16 4414.79 717.902 3
 2 7 17 111.791 82.2653 16
 2 7 17 125.744 85.3033 13
 2 7 18 4822.8 256.57 16
 2 7 18 4897.59 274.001 13
 2 7 19 171.224 90.9717 16
 2 7 19 216.75 96.988 13
 2 7 20 8351.05 357.22 13
 2 7 20 7906.08 331.617 16
 2 7 21 32.414 76.0649 16
 2 7 21 73.6974 84.1134 13
 2 7 22 1493.06 166.116 13
 2 7 22 1794.84 170.793 16
 -2 7 22 1687.37 170.937 16
 2 7 23 -51.9629 73.1221 16
 -2 7 23 -7.86044 78.9687 16
 2 7 23 -47.2389 77.8816 13
 2 7 24 1521.79 159.781 16
 2 7 24 1388.71 154.085 13
 -2 7 24 1433.33 160 16
 2 7 25 -24.5592 77.4135 16
 -2 7 25 -6.59359 75.5947 16
 2 7 25 46.6143 79.8209 13
 -2 7 26 833.606 125.547 16
 2 7 26 839.663 120.177 13
 2 7 26 685.531 114.092 16
 -2 7 27 47.2331 74.9289 16
 2 7 27 20.6216 64.1832 13
 -2 7 27 55.4021 74.4644 13
 2 7 27 37.3159 72.2188 16
 -2 7 28 104.234 75.2682 16
 -2 7 28 99.6716 74.3417 13
 2 7 28 33.6688 69.4458 16
 -2 7 29 208.878 78.573 16
 -2 7 29 179.76 71.4301 13
 2 7 29 101.128 68.8457 16
 -2 7 30 -8.31219 58.6743 16
 -2 7 30 41.8794 57.4287 13
 2 7 30 100.773 64.979 16
 2 -8 0 40600 1381.61 10
 -2 -8 0 45679.9 1517.62 1
 -2 8 0 42313.6 1544.56 6
 -2 8 1 260.56 178.019 6
 2 -8 -1 348.165 179.147 10
 -2 8 -1 273.038 174.863 6
 -2 -8 1 549.41 244.042 1
 2 -8 -2 -30.8428 128.696 10
 -2 -8 2 259.405 187.866 1
 2 8 -2 103.087 112.107 9
 -2 -8 -2 413.437 280.191 8
 -2 8 2 123.273 168.573 6
 -2 8 3 855.497 263.471 6
 2 -8 -3 1073.8 248.903 2
 2 -8 -3 581.88 219.071 10
 -2 -8 3 859.641 290.199 1
 2 8 -3 818.091 218.829 9
 -2 -8 -3 1380.25 395.58 8
 2 -8 -4 2399.46 370.437 10
 2 8 -4 2515.86 348.548 9
 -2 -8 -4 3098.55 503.738 8
 -2 8 4 2272.06 396.07 6
 -2 -8 4 2319.61 424.056 1
 2 8 -5 3523.16 401.711 9
 -2 8 -5 3458.31 463.914 5
 -2 -8 -5 3394.58 540.154 8
 2 -8 -5 3354.48 449.821 10
 -2 8 5 3247.3 467.738 6
 -2 -8 5 3250.61 490.2 1
 -2 -8 6 9300.76 820.081 1
 -2 8 -6 9433.38 751.818 5
 2 -8 -6 9746.11 766.999 10
 -2 -8 -6 9067.35 854.465 8
 -2 8 6 9863.39 808.081 6
 -2 -8 -7 5808.96 627.419 2
 -2 -8 7 5489.41 649.102 1
 -2 -8 -7 5874.84 715.525 8
 -2 8 7 5520.73 612.274 6
 -2 8 -7 5614.02 591.514 5
 -2 8 -8 7003.34 657.65 5
 -2 -8 -8 7645.86 716.68 2
 -2 -8 8 5592.86 673.068 1
 -2 -8 -8 7738.25 825.663 8
 -2 8 8 6724.05 684.417 6
 -2 -8 -9 13266.1 952.513 2
 -2 -8 -9 11904.5 1039.21 8
 -2 8 9 12911.3 956.019 6
 -2 8 -9 12619.2 887.802 5
 -2 8 -10 13039.5 913.763 5
 -2 -8 -10 14427.2 1015.98 2
 -2 -8 -10 13828.9 1138.95 8
 2 -8 -10 12706.2 1000.49 3
 -2 8 -11 1395.51 330.939 5
 -2 -8 -11 1289.34 449.957 8
 -2 -8 -11 851.084 282.556 2
 2 -8 -11 822.869 325.152 3
 -2 8 -12 1334.09 331.27 5
 -2 -8 -12 1700.68 481.346 8
 -2 -8 -12 1210.22 344.572 2
 2 -8 -12 794.048 307.934 3
 2 -8 -13 -70.844 237.543 3
 -2 -8 -13 352.864 230.901 2
 2 -8 -14 6159.18 820.03 4
 -2 -8 -14 5730.91 725.352 2
 2 -8 -14 5654.26 788.831 3
 2 -8 -15 1189.94 429.465 4
 2 8 16 135.324 73.6986 16
 2 8 16 222.514 95.8485 13
 2 8 17 5351.42 284.314 13
 2 8 17 5449.95 269.394 16
 2 8 18 3016.11 225.17 13
 2 8 18 2788.57 203.995 16
 2 8 19 845.918 131.144 16
 2 8 19 1044.1 152.754 13
 -2 8 20 4571.92 255.266 16
 2 8 20 4380.87 266.418 13
 2 8 20 4761.64 260.183 16
 2 8 21 757.371 123.04 16
 -2 8 21 743.441 121.019 16
 2 8 21 713.955 128.054 13
 2 8 22 2116.51 188.14 13
 2 8 22 2110.39 181.942 16
 -2 8 22 2239.89 187.874 16
 2 8 23 695.717 117.233 16
 -2 8 23 629.865 118.595 16
 2 8 23 790.472 129.206 13
 -2 8 24 1928.47 174.908 16
 2 8 24 1797.48 167.847 16
 2 8 24 1959.17 179.481 13
 -2 8 25 182.683 87.2991 16
 2 8 25 134.767 88.0443 13
 2 8 25 78.7666 74.1207 16
 -2 8 26 228.445 91.5379 16
 2 8 26 237.971 86.244 13
 2 8 26 272.468 87.2721 16
 -2 8 27 28.4516 69.7667 16
 2 8 27 34.3438 64.9611 13
 -2 8 27 22.468 73.3683 13
 2 8 27 42.1235 66.4858 16
 -2 8 28 69.6035 73.3601 16
 -2 8 28 82.0721 70.9365 13
 2 8 28 107.044 64.8521 13
 2 8 28 70.1072 69.7135 16
 -2 8 29 174.152 68.867 16
 -2 8 29 17.8052 65.1375 13
 2 8 29 190.763 73.1406 16
 -2 8 30 20.5136 55.3587 16
 2 8 30 0.49957 52.4666 16
 -2 8 30 27.8413 55.7926 13
 2 9 0 766.421 238.766 9
 -2 9 0 946.525 267.239 6
 2 9 -1 4490.37 529.409 9
 -2 9 1 4059.33 527.223 6
 -2 9 -1 3502.56 504.845 6
 2 -9 -2 5045.7 526.716 10
 2 9 -2 4877.43 539.784 9
 -2 -9 -2 5220.23 648.774 8
 -2 9 2 4428.38 553.696 6
 -2 9 -2 4404.34 548.216 6
 -2 -9 3 4414.4 554.446 1
 2 -9 -3 3523.12 444.576 10
 -2 9 3 4327.16 555.983 6
 2 9 -3 4407.63 496.249 9
 -2 -9 -3 4563.23 629.179 8
 -2 9 -3 4100.24 523.709 6
 2 -9 -4 136.023 176.516 10
 -2 9 -4 98.877 136.291 6
 -2 9 4 140.248 186.23 6
 2 9 -4 64.3706 125.626 9
 -2 -9 -4 248.963 300.572 8
 -2 -9 4 17.3078 205.786 1
 -2 -9 5 1250.87 337.938 1
 2 -9 -5 1122.69 298.912 10
 -2 9 -5 975.4 268.739 6
 -2 -9 -5 1239.17 386.524 8
 -2 9 5 1474.98 351.575 6
 -2 -9 6 2074.13 413.344 1
 -2 -9 -6 2706.39 539.935 8
 -2 9 6 2477.25 458.079 6
 -2 -9 -7 9360.62 835.555 2
 -2 -9 -7 7540.92 846.734 8
 -2 9 7 8427.49 800.822 6
 -2 -9 7 7508.56 788.811 1
 -2 -9 8 -101.238 266.977 1
 -2 -9 -8 272.141 341.549 8
 -2 -9 -8 -77.8302 187.171 2
 -2 9 8 168.955 194.085 6
 -2 -9 9 4683.45 663.304 1
 -2 -9 -9 4641.61 702.21 8
 -2 9 9 5141.8 644.798 6
 -2 -9 -9 4649.74 607.596 2
 -2 -9 -10 766.56 365.634 8
 -2 -9 -10 897.919 294.271 2
 -2 -9 10 703.406 352.053 1
 -2 -9 11 480.463 294.875 1
 -2 -9 -11 277.252 351.184 8
 -2 -9 -11 804.924 304.777 2
 2 -9 -11 235.924 220.881 3
 -2 -9 -12 137.665 309.721 8
 -2 -9 -12 373.967 255.871 2
 2 -9 -12 389.453 240.785 3
 -2 -9 12 94.0455 201.705 1
 -2 -9 -13 3058.71 567.949 2
 2 -9 -13 2887.09 576.599 3
 -2 -9 13 2692.29 545.34 1
 2 9 14 512.813 119.135 13
 2 -9 -14 190.401 211.891 4
 2 9 15 3931.94 245.483 13
 2 9 15 4105.17 230.807 16
 2 9 16 2904.97 218.262 13
 2 9 16 2911.36 199.698 16
 2 9 17 1042.45 131.435 16
 2 9 17 1070.53 152.141 13
 2 9 18 426.984 101.583 16
 2 9 18 519.507 122.264 13
 -2 9 18 461.397 102.056 16
 2 9 19 7.1468 74.0858 16
 -2 9 19 -27.9725 75.161 16
 2 9 19 80.3975 82.904 13
 2 9 20 170.774 81.4434 16
 -2 9 20 190.83 89.955 16
 2 9 20 219.105 91.0609 13
 2 9 21 1184.73 148.85 13
 2 9 21 1277.21 143.466 16
 -2 9 21 1282.89 145.591 16
 -2 9 22 56.1639 80.8271 16
 2 9 22 30.8514 80.3617 13
 2 9 22 -74.6853 72.9924 16
 -2 9 23 735.822 120.73 16
 2 9 23 734.006 122.089 13
 2 9 23 704.234 118.931 16
 2 9 24 438.054 104.266 13
 -2 9 24 490.702 107.851 16
 2 9 24 402.272 98.8874 16
 2 9 25 25.8797 69.0054 16
 -2 9 25 50.1128 73.3899 16
 2 9 25 52.653 77.8961 13
 -2 9 26 291.33 87.2029 16
 2 9 26 304.422 88.9995 13
 -2 9 26 432.374 102.194 13
 2 9 26 335.711 81.9297 16
 -2 9 27 5.57788 67.7593 16
 2 9 27 -6.95197 61.9896 13
 -2 9 27 124.481 78.0999 13
 2 9 27 -26.5085 62.0279 16
 -2 9 28 393.128 83.423 16
 2 9 28 267.763 72.0839 13
 -2 9 28 384.146 88.6505 13
 2 9 28 386.153 77.1918 16
 -2 9 29 620.103 87.5117 16
 2 9 29 650.708 83.1365 13
 -2 9 29 376.04 68.8083 13
 2 9 29 617.593 86.4449 16
 2 10 0 427.138 215.665 9
 -2 10 0 231.911 176.134 6
 -2 10 -1 -1.4254 147.636 6
 2 10 -1 106.181 152.444 9
 2 10 1 -53.3652 132.079 9
 -2 10 1 97.7629 171.857 6
 2 10 -2 4190.05 535.759 9
 2 10 2 4730.92 583.703 9
 -2 10 2 3523.71 525.585 6
 -2 10 -2 3548.41 515.989 6
 -2 10 -3 62.1819 139.051 6
 -2 10 3 -35.6812 168.3 6
 2 10 -3 5.60233 145.328 9
 2 10 3 -26.6943 171.751 9
 -2 -10 -3 143.545 276.956 8
 2 10 -4 5017.85 559.855 9
 -2 -10 -4 5407.7 722.51 8
 -2 10 4 4922.8 628.685 6
 -2 10 -4 4427.61 562.778 6
 -2 -10 -5 592.722 349.751 8
 -2 10 -5 395.115 207.317 6
 -2 10 5 428.658 247.42 6
 -2 -10 6 2581.43 496.933 1
 -2 -10 -6 2813.63 550.046 8
 -2 10 -6 2317.55 424.515 6
 -2 10 6 2256.41 461.638 6
 -2 -10 7 1055.48 354.351 1
 -2 -10 -7 1675.77 456.297 8
 -2 -10 -7 1412.85 352.347 2
 -2 10 7 572.294 255.991 6
 -2 10 -7 1421.74 345.726 6
 -2 -10 -8 3356.32 623.871 8
 -2 -10 -8 3641.28 538.984 2
 -2 10 -8 3015.71 490.862 6
 -2 10 8 2359.73 477.56 6
 -2 -10 8 3210.55 567.006 1
 -2 10 -9 734.142 276.195 6
 -2 -10 -9 631.099 392.815 8
 -2 -10 -9 177.45 178.054 2
 -2 -10 9 68.6412 267.571 1
 -2 -10 -10 4423.65 638.255 2
 -2 -10 -10 4824.07 774.051 8
 -2 10 -10 4532.53 603.395 6
 -2 -10 10 4626.53 717.587 1
 -2 -10 11 9377.47 997.746 1
 -2 -10 -11 12382.4 1070.63 2
 -2 -10 -11 9869.45 1080.17 8
 2 -10 -11 9643.15 977.701 3
 2 10 12 1207.74 148.982 13
 2 10 13 2405.98 198.437 13
 -2 10 13 2689.13 223.076 15
 -2 10 14 4151.3 269.394 15
 2 10 14 3791.82 245.563 13
 2 10 15 1396.43 158.711 13
 2 10 16 3611.3 243.004 13
 2 10 17 987.028 147.226 13
 2 10 17 995.378 130.613 16
 2 10 18 1591.17 155.398 16
 2 10 18 1544.2 168.612 13
 2 10 19 6895.07 325.991 13
 2 10 19 6830.91 298.243 16
 -2 10 20 100.582 79.0068 16
 2 10 20 6.31189 76.9697 13
 2 10 20 33.654 72.3841 16
 -2 10 21 1545.51 154.102 16
 2 10 21 1855.13 178.408 13
 2 10 21 1474.05 149.711 16
 -2 10 22 891.575 119.977 16
 2 10 22 976.394 137.726 13
 2 10 22 854.83 120.815 16
 2 10 23 1542.05 147.848 16
 2 10 23 1596.54 162.564 13
 -2 10 23 1551.36 151.299 16
 -2 10 24 601.912 106.599 16
 2 10 24 620.124 114.762 13
 -2 10 24 465.159 110.199 13
 2 10 24 628.864 102.414 16
 -2 10 25 355.751 88.5953 16
 2 10 25 400.083 98.2095 13
 -2 10 25 327.567 95.4887 13
 2 10 25 407.44 90.4085 16
 -2 10 26 195.475 73.7534 16
 2 10 26 181.257 80.6287 13
 -2 10 26 219.616 88.7759 13
 2 10 26 290.013 79.0903 16
 -2 10 27 116.346 68.8164 16
 2 10 27 57.5873 68.8558 13
 -2 10 27 -56.9945 72.1299 13
 2 10 27 28.7412 60.681 16
 -2 10 28 53.4052 54.9734 16
 2 10 28 208.163 68.5174 13
 -2 10 28 100.404 67.6467 13
 2 10 28 -15.4323 51.9656 16
 2 11 0 3795.17 554.206 9
 -2 11 0 3586.16 538.265 6
 2 11 -1 3216.87 510.429 9
 2 11 1 2232.18 425.861 9
 -2 11 1 3441.77 547.562 6
 -2 11 -1 3368.15 517.597 6
 -2 11 2 58.5578 207.577 6
 2 11 -2 33.8873 143.083 9
 2 11 2 -18.3611 147.746 9
 -2 11 -2 30.7089 168.726 6
 2 11 -3 2568.53 457.593 9
 2 11 3 1623.61 371.434 9
 -2 11 3 2519.58 494.415 6
 -2 11 -3 2391.06 452.788 6
 2 11 4 926.547 296.178 9
 -2 -11 -4 362.957 273.673 8
 -2 11 4 542.554 263.74 6
 -2 11 -4 753.61 262.25 6
 2 11 5 4847.58 654.438 9
 -2 -11 -5 3216.64 598.575 8
 -2 11 5 3881.44 599.721 6
 -2 11 -5 4319.61 577.917 6
 -2 11 -6 887.545 304.868 6
 2 11 6 1004.34 316.484 9
 -2 -11 -6 1049.35 390.411 8
 -2 -11 -6 757.355 295.067 2
 -2 11 6 728.421 310.47 6
 -2 11 -7 2547.48 456.499 6
 2 11 7 2509.32 483.943 9
 -2 -11 -7 2931.9 621.646 8
 -2 -11 -7 2177.43 475.053 2
 -2 11 7 1584 415.205 6
 -2 11 -8 45.2982 165.98 6
 2 11 8 168.728 222.28 9
 -2 -11 -8 423.66 317.769 8
 -2 -11 -8 210.528 269.847 2
 -2 -11 9 265.48 220.051 1
 -2 11 -9 -133.858 182.264 6
 -2 11 10 111.457 88.3973 15
 2 11 10 84.0446 87.55 13
 -2 11 11 259.508 97.8689 15
 2 11 11 287.992 96.2363 13
 2 11 11 122.414 95.9765 12
 2 11 12 1915.18 180.45 13
 -2 11 12 2071.82 207.05 15
 -2 11 13 5338.81 308.733 15
 2 11 13 5114.81 281.566 13
 2 11 14 1898.95 183.402 13
 -2 11 14 1785.44 201.138 15
 -2 11 15 511.544 124.799 15
 2 11 15 798.383 135.048 13
 2 11 16 5763.33 299.133 13
 2 11 17 2898.42 218.549 13
 2 11 18 100.613 88.7322 13
 2 11 19 3018.53 222.375 13
 2 11 20 4470.21 232.908 16
 2 11 20 4624.56 264.417 13
 2 11 21 1162.91 147.111 13
 2 11 21 1170.54 127.567 16
 2 11 22 1062.4 139.061 13
 2 11 22 894.523 114.816 16
 2 11 23 513.248 107.095 13
 -2 11 23 533.616 112.265 13
 2 11 23 504.647 95.8007 16
 2 11 24 26.0203 70.1084 13
 -2 11 24 -53.1576 82.0242 13
 2 11 24 96.5942 66.7192 16
 2 11 25 21.4924 68.154 13
 -2 11 25 84.8466 73.3263 13
 2 11 25 1.44943 55.6963 16
 2 11 26 477.827 90.9423 13
 -2 11 26 599.184 103.265 13
 2 11 26 554.505 84.0596 16
 2 11 27 632.34 87.8539 13
 -2 11 27 598.957 97.81 13
 2 11 27 566.829 76.0826 16
 -2 12 0 273.149 212.674 6
 2 12 0 183.961 240.961 9
 2 12 -1 1389.7 354.492 9
 2 12 1 1144.71 346.026 9
 -2 12 1 1452.18 381.003 6
 -2 12 -1 1251.58 379.793 6
 -2 12 -2 888.371 319.965 6
 2 12 -2 809.561 281.039 9
 2 12 2 831.436 283.834 9
 -2 12 2 961.312 355.653 6
 2 12 -3 3925.32 563.247 9
 2 12 3 4129.44 618.58 9
 -2 12 3 3281.95 588.763 6
 -2 12 -3 3231.15 543.309 6
 2 12 4 508.109 284.21 9
 -2 12 4 637.255 294.122 6
 -2 12 -4 399.292 233.567 6
 2 12 5 2725.32 208.976 15
 -2 12 5 2167.29 194.929 15
 -2 12 -5 1697.74 383.512 6
 2 12 6 4570.73 270.005 15
 -2 12 6 4088.79 262.358 15
 2 12 -6 4647.27 273.609 12
 2 12 6 3867.03 255.075 12
 2 12 7 691.237 141.182 15
 -2 12 7 293.685 104.052 15
 2 12 7 218.308 99.3642 13
 2 12 -7 619.278 144.885 12
 2 12 7 51.3893 118.486 12
 -2 12 8 6482.7 331.277 15
 2 12 8 5773.04 286.72 13
 2 12 8 6119.05 318.962 12
 2 12 8 6044.29 307.249 15
 -2 12 9 379.304 115.653 15
 2 12 9 242.999 94.2182 13
 2 12 9 79.3946 119.789 12
 -2 12 10 439.724 114.433 15
 2 12 10 327.327 106.207 12
 2 12 10 577.721 121.201 13
 2 12 11 -198.474 130.367 12
 2 12 11 109.737 94.2679 13
 -2 12 11 -0.34338 76.2676 15
 -2 12 12 24.5086 118.886 15
 2 12 12 336.481 103.89 13
 2 12 12 64.246 102.182 12
 -2 12 13 -150.102 124.978 15
 2 12 13 -28.7871 84.3244 13
 2 12 14 4431.23 262.706 13
 -2 12 14 4068.48 273.567 15
 -2 12 15 1648.67 188 15
 2 12 15 1755.52 175.012 13
 -2 12 16 277.919 100.997 15
 2 12 16 437.402 111.166 13
 2 12 17 6640.85 319.218 13
 2 12 18 27.4633 90.0004 13
 2 12 19 145.361 91.9158 13
 2 12 20 316.663 102.85 13
 -2 12 20 208.713 88.9998 13
 2 12 21 59.1035 80.0369 13
 -2 12 21 43.1168 82.996 13
 2 12 22 86.2798 82.3601 13
 -2 12 22 -42.9152 77.6036 13
 2 12 23 311.543 88.8593 13
 -2 12 23 251.696 90.9483 13
 2 12 24 14.6523 64.2705 13
 -2 12 24 90.782 78.8019 13
 2 12 25 569.961 94.7625 13
 -2 12 25 533.097 99.8797 13
 2 12 26 120.621 63.9839 13
 -2 12 26 130.053 70.9814 13
 -2 13 0 16462.6 511.034 15
 2 13 0 16712.9 515.293 12
 2 13 -1 5429.84 304.786 12
 2 13 1 5777.39 315.78 12
 -2 13 -1 5505.02 302.494 15
 -2 13 1 5290.94 297.626 15
 -2 13 -2 39.8104 85.6386 15
 -2 13 2 128.463 89.7352 15
 2 13 -2 99.4728 122.174 12
 2 13 2 -46.2825 111.002 12
 -2 13 3 12850.7 457.342 15
 -2 13 -3 12805.6 449.107 15
 2 13 -3 12958 449.218 12
 2 13 3 12252.6 449.669 12
 2 13 4 1118.86 162.996 12
 2 13 4 1689.82 186.273 15
 -2 13 4 1390.35 176.239 15
 2 13 -4 1303.23 166.213 12
 -2 13 5 4984.32 295.933 15
 2 13 -5 4964.6 293.78 12
 2 13 5 4350.81 277.643 12
 2 13 5 5088.4 280.852 15
 -2 13 6 633.844 133.264 15
 2 13 -6 876.877 161.261 12
 2 13 6 441.87 114.77 12
 -2 13 7 55.1736 85.1086 15
 2 13 7 111.508 86.4513 13
 2 13 7 -103.494 129.85 12
 -2 13 8 4947.89 294.869 15
 2 13 8 4904.53 267.776 13
 2 13 8 4805.11 294.263 12
 -2 13 9 330.926 111.001 15
 2 13 9 380.532 106.545 13
 2 13 9 165.173 103.117 12
 2 13 10 757.732 137.079 12
 -2 13 10 609.021 126.094 15
 2 13 10 1047.83 147.839 13
 -2 13 11 2807.5 232.034 15
 2 13 11 3170.49 222.452 13
 2 13 11 2780.37 226.646 12
 2 13 12 212.44 93.1774 12
 -2 13 12 276.183 101.767 15
 2 13 12 506.722 109.226 13
 -2 13 13 2018.76 204.572 15
 2 13 13 2204.29 199.366 12
 2 13 13 2396.29 200.278 13
 2 13 14 1730.24 173.783 13
 -2 13 14 1956.47 200.515 15
 -2 13 15 214.661 102.9 15
 2 13 15 245.501 104.528 13
 -2 13 16 34.3599 89.2487 15
 2 13 16 83.4763 76.0241 13
 2 13 17 1032.91 142.198 13
 -2 13 17 985.105 140.323 13
 2 13 18 -11.0127 77.9956 13
 -2 13 18 -87.3976 79.4242 13
 2 13 19 307.354 95.2296 13
 -2 13 19 282.5 96.922 13
 2 13 20 186.925 87.3856 13
 -2 13 20 102.59 82.8919 13
 2 13 21 53.7959 79.4306 13
 -2 13 21 50.2896 77.6133 13
 2 13 22 719.323 109.986 13
 -2 13 22 834.561 122.418 13
 2 13 23 521.081 95.8523 13
 -2 13 23 510.919 98.0866 13
 2 13 24 54.3039 62.2336 13
 -2 13 24 43.1057 68.0614 13
 2 13 25 89.8809 61.0104 13
 -2 13 25 19.8072 57.2677 13
 -2 14 0 5098.03 299.865 15
 2 14 0 5070.43 304.222 12
 -2 14 -1 667.618 135.918 15
 -2 14 1 1052.92 155.651 15
 2 14 -1 1037.7 164.919 12
 2 14 1 911.959 168.636 12
 -2 14 -2 22612.3 607.896 15
 -2 14 2 22651.2 613.303 15
 2 14 -2 22479.9 601.241 12
 2 14 2 23114.1 619.888 12
 -2 14 3 2990.78 239.47 15
 -2 14 -3 2872.95 225.877 15
 2 14 -3 3221.67 253.855 12
 2 14 3 2817.85 237.464 12
 -2 14 4 11540.5 445.872 15
 2 14 -4 12098 440.441 12
 2 14 4 11422.2 442.679 12
 -2 14 5 0.67244 118.012 15
 2 14 5 58.4601 110.871 12
 -2 14 6 838.828 139.593 15
 2 14 6 833.007 129.9 14
 2 14 -6 1312.32 183.932 12
 2 14 6 999.412 153.23 12
 -2 14 7 793.578 140.882 15
 2 14 7 734.929 125.603 14
 2 14 7 798.739 143.553 12
 -2 14 8 -192 124.905 15
 2 14 8 -18.6247 77.1088 13
 2 14 8 -66.7755 108.942 12
 -2 14 9 6986.92 351.208 15
 2 14 9 7969.98 335.257 13
 -2 14 10 -42.4591 110.98 15
 2 14 10 95.8469 85.1954 13
 2 14 10 32.9863 99.4287 12
 2 14 11 551.107 118.288 13
 2 14 11 518.49 120.279 12
 -2 14 11 453.057 116.419 15
 -2 14 12 1524.87 181.17 15
 2 14 12 1555.91 163.801 13
 2 14 12 1433.96 167.115 12
 2 14 13 312.624 96.6104 13
 2 14 13 219.741 97.8826 12
 -2 14 13 281.004 108.927 15
 -2 14 14 1741.3 186.077 15
 2 14 14 1695.61 168.191 13
 -2 14 14 1342.21 149.277 13
 2 14 14 1551.3 167.519 12
 -2 14 15 256.534 112.789 15
 2 14 15 482.371 107.182 13
 -2 14 15 242.928 92.9751 13
 -2 14 16 843.189 138.642 15
 2 14 16 848.666 129.834 13
 -2 14 16 811.624 121.901 13
 -2 14 17 390.52 108.078 15
 2 14 17 274.529 88.8843 13
 -2 14 17 231.293 88.0619 13
 2 14 18 722.692 119.453 13
 -2 14 18 703.626 117.97 13
 2 14 19 601.782 108.481 13
 -2 14 19 654.669 110.905 13
 2 14 20 168.655 78.624 13
 -2 14 20 207.266 88.17 13
 2 14 21 66.5425 71.6575 13
 -2 14 21 11.9987 66.1769 13
 2 14 22 131.312 67.0974 13
 -2 14 22 120.158 69.8653 13
 2 14 23 110.264 64.6527 13
 -2 14 23 87.0121 70.5492 13
 -2 15 0 9906.63 405.826 15
 2 15 0 10100.9 416.136 12
 -2 15 -1 869.336 139.96 15
 -2 15 1 692.396 133.719 15
 2 15 -1 882.101 164.675 12
 2 15 1 874.8 162.666 12
 -2 15 -2 2065.98 197.561 15
 -2 15 2 2198.22 206.919 15
 2 15 -2 2272.7 222.931 12
 2 15 2 2384.72 226.842 12
 -2 15 3 8929.89 385.39 15
 2 15 -3 9460.9 390.205 12
 2 15 3 8960.04 395.436 12
 -2 15 -3 8971.84 377.726 15
 -2 15 4 262.006 106.035 15
 2 15 -4 641.604 150.742 12
 2 15 4 439.688 131.412 12
 2 15 -5 6200.73 316.235 12
 2 15 5 5863.95 325.954 12
 -2 15 5 5124.66 299.379 15
 -2 15 6 1463.19 176.309 15
 2 15 6 1330.27 171.805 12
 2 15 7 4095.08 270.489 12
 -2 15 7 3887.39 267.53 15
 -2 15 8 -20.6358 99.5237 15
 2 15 8 -82.5874 78.4801 14
 2 15 8 -6.02465 104.742 12
 -2 15 9 44.8605 92.2981 15
 2 15 9 155.969 83.3669 14
 2 15 9 75.0085 98.4889 12
 -2 15 10 361.406 107.636 15
 2 15 10 470.191 106.038 14
 2 15 10 524.187 109.3 13
 2 15 10 361.626 111.264 12
 -2 15 11 3386.94 244.809 15
 2 15 11 3712.9 229.695 13
 2 15 11 3296.81 238.646 12
 -2 15 12 61.5807 90.1021 15
 2 15 12 189.148 85.4115 13
 2 15 12 148.198 101.75 12
 -2 15 13 340.087 108.821 15
 2 15 13 295.191 91.295 13
 2 15 13 321.279 109.874 12
 -2 15 14 248.981 99.1301 15
 2 15 14 237.326 88.6599 13
 2 15 14 273.522 102.686 12
 -2 15 15 253.176 99.502 15
 2 15 15 104.304 79.1893 13
 -2 15 16 975.842 139.603 15
 2 15 16 781.085 115.253 13
 -2 15 16 832.397 118.224 13
 2 15 17 -13.1772 70.7762 13
 -2 15 17 -100.178 76.8525 13
 2 15 18 -22.7347 67.5383 13
 -2 15 18 -18.6597 64.3137 13
 2 15 19 748.209 104.101 13
 -2 15 19 794.552 111.645 13
 2 15 20 95.8191 70.4424 13
 -2 15 20 156.968 69.5004 13
 2 15 21 51.8682 60.7462 13
 -2 15 21 59.0738 63.852 13
 2 15 22 -44.5406 51.06 14
 2 15 22 55.1296 60.7512 13
 -2 15 22 26.5919 58.5422 13
 -2 16 0 1594.02 175.526 15
 2 16 0 2127.92 208.192 12
 -2 16 1 2993.3 229.795 15
 -2 16 -1 2845.71 225.283 15
 2 16 -1 3293.24 249.755 12
 2 16 1 3003.52 242.908 12
 -2 16 2 839.173 143.3 15
 -2 16 -2 752.301 129.313 15
 2 16 -2 1147.48 175.428 12
 2 16 2 1031.35 171.863 12
 -2 16 -3 -89.4901 95.0254 15
 -2 16 3 -60.8005 96.4916 15
 2 16 3 96.7105 108.124 12
 -2 16 4 -94.6405 103.943 15
 2 16 4 56.8031 116.082 12
 -2 16 5 617.633 127.742 15
 2 16 5 694.226 144.749 12
 -2 16 6 296.515 98.8088 15
 2 16 6 602.968 137.899 12
 -2 16 7 -143.187 115.195 15
 2 16 7 66.5843 101.377 12
 -2 16 8 1219.59 160.889 15
 2 16 8 1302.96 165.303 12
 -2 16 9 40.0631 93.096 15
 2 16 9 -62.3038 92.4473 12
 -2 16 10 31.6166 86.9577 15
 2 16 10 -67.6956 78.7295 14
 2 16 10 82.3496 90.0186 12
 -2 16 11 612.144 129.143 15
 2 16 11 453.353 98.4295 14
 2 16 11 637.803 108.3 13
 2 16 11 506.639 118.355 12
 -2 16 12 1201.7 155.188 15
 2 16 12 1206.65 137.331 14
 2 16 12 1119.66 132.858 13
 2 16 12 1397.98 158.537 12
 -2 16 13 79.4628 90.4158 15
 2 16 13 -10.8479 62.088 14
 2 16 13 37.5937 67.14 13
 2 16 13 56.2032 92.0421 12
 -2 16 14 155.398 98.0847 15
 2 16 14 -40.5582 66.9895 14
 2 16 14 74.9939 73.1935 13
 2 16 14 267.421 90.6487 12
 -2 16 15 190.662 94.5387 15
 2 16 15 43.178 61.9363 14
 2 16 15 88.8435 73.1577 13
 2 16 15 217.647 86.9156 12
 -2 16 16 167.614 84.9611 15
 2 16 16 74.1167 59.6969 14
 2 16 16 138.102 73.3408 13
 -2 16 17 369.112 96.1806 15
 2 16 17 163.849 69.7596 14
 2 16 17 328.647 80.9753 13
 2 16 18 -15.995 56.5839 14
 2 16 18 57.1864 63.4343 13
 2 16 19 9.20765 51.2176 14
 -2 16 19 71.4351 58.6804 13
 2 16 20 15.3698 46.9878 14
 -2 16 20 69.0031 52.5031 13
 -2 17 0 59.262 88.518 15
 2 17 0 552.154 143.479 12
 -2 17 -1 359.086 108.192 15
 -2 17 1 420.585 116.828 15
 2 17 -1 676.383 145.299 12
 2 17 1 655.77 142.25 12
 -2 17 -2 245.378 100.96 15
 -2 17 2 111.346 93.3117 15
 2 17 -2 562.752 144.157 12
 2 17 2 414.991 131.89 12
 -2 17 3 1289.35 154.041 15
 2 17 3 1584.87 184.603 12
 -2 17 -3 1542.19 156.449 15
 -2 17 4 361.898 109.873 15
 2 17 4 482.462 136.919 12
 -2 17 5 18.1121 87.9564 15
 2 17 5 113.345 108.17 12
 -2 17 6 183.486 98.505 15
 2 17 6 214.809 110.646 12
 -2 17 7 932.161 139.85 15
 2 17 7 1072.76 149.202 12
 -2 17 8 551.211 117.758 15
 2 17 8 586.781 128.64 12
 -2 17 9 352.323 113.39 15
 2 17 9 559.893 120.576 12
 -2 17 10 301.321 107.154 15
 2 17 10 334.25 109.268 12
 -2 17 11 216.164 98.7861 15
 2 17 11 366.991 106.083 12
 -2 17 12 394.55 110.223 15
 2 17 12 263.035 95.8312 12
 -2 17 13 707.238 120.103 15
 2 17 13 743.042 113.426 12
 -2 17 14 13.9622 79.4973 15
 2 17 14 -43.6435 57.3234 14
 -2 17 15 46.8362 76.0744 15
 2 17 15 -44.4765 54.8857 14
 -2 17 16 246.531 85.3894 15
 2 17 16 61.4289 49.6663 14
 -2 17 17 589.522 94.183 15
 2 17 17 182.65 57.7379 14
 -2 18 0 121.041 87.9191 15
 2 18 0 365.636 124.413 12
 -2 18 -1 176.318 88.9694 15
 -2 18 1 176.557 92.7328 15
 2 18 1 277.024 118.247 12
 -2 18 -2 230.66 92.3978 15
 -2 18 2 86.4832 87.2134 15
 2 18 2 271.624 121.704 12
 -2 18 3 386.315 107.401 15
 2 18 3 505.577 131.378 12
 -2 18 4 336.669 102.733 15
 2 18 4 589.377 128.691 12
 -2 18 5 449.037 111.679 15
 2 18 5 501.487 120.787 12
 -2 18 6 382.596 106.321 15
 2 18 6 417.847 116.515 12
 -2 18 7 878.929 131.034 15
 2 18 7 1070.7 140.928 12
 -2 18 8 359.247 101.491 15
 2 18 8 462.921 111.541 12
 -2 18 9 295.747 98.1202 15
 2 18 9 301.495 102.439 12
 -2 18 10 313.617 100.427 15
 2 18 10 374.106 100.139 12
 -2 18 11 195.827 87.0641 15
 2 18 11 211.187 83.2451 12
 -2 18 12 79.9133 78.3519 15
 2 18 12 307.924 88.3242 12
 -2 18 13 171.053 81.8023 15
 2 18 13 272.905 80.5365 12
 -2 18 14 197.342 80.807 15
 -2 18 15 323.473 82.6376 15
 -2 19 0 495.123 98.0931 15
 -2 19 -1 368.822 94.9506 15
 -2 19 1 252.011 86.2083 15
 -2 19 2 461.272 98.3201 15
 -2 19 2 3.71943 92.2566 12
 -2 19 3 1463.49 137.563 15
 -2 19 3 840.61 118.502 12
 -2 19 4 1266.73 131.96 15
 -2 19 4 672.127 110.023 12
 -2 19 5 359.762 94.9672 15
 2 19 5 337.135 100.129 12
 -2 19 6 233.046 89.9099 15
 2 19 6 423.324 107.108 12
 -2 19 7 952.535 119.465 15
 2 19 7 1210.11 134.62 12
 -2 19 8 608.168 103.766 15
 -2 19 8 249.03 79.0046 12
 -2 19 9 259.63 88.8509 15
 -2 19 9 -256.147 98.7939 12
 -2 19 10 338.976 93.671 15
 -2 19 10 -228.59 97.303 12
 -2 19 11 165.835 81.5737 15
 -2 19 11 -246.859 97.0628 12
 -2 20 0 320.153 77.2378 15
 -2 20 1 709.991 94.6861 15
 -2 20 2 568.208 93.3864 15
 -2 20 2 192.733 77.0944 12
 -2 20 3 502.316 88.5508 15
 -2 20 3 106.827 68.8553 12
 -2 20 4 445.621 90.4322 15
 -2 20 4 74.3465 68.2145 12
 -2 20 5 367.983 84.0718 15
 -2 20 5 38.7514 68.4053 12
 -2 20 6 216.547 76.4888 15
 -2 20 6 -87.587 76.2253 12
 -3 0 0 13.9679 143.01 7
 -3 0 1 5.09808 152.264 7
 -3 0 -1 34.3182 154.834 7
 -3 0 2 -74.4874 184.223 1
 -3 0 2 -1.78365 133.864 7
 -3 0 -2 116.92 188.811 7
 -3 0 3 135.418 179.611 1
 -3 0 3 29.8599 151.673 7
 -3 0 -3 169.235 188.897 7
 -3 0 4 9589.78 512.594 5
 3 0 -4 9384.59 635.772 10
 -3 0 4 9631.1 670.706 7
 -3 0 4 9938.58 705.858 1
 -3 0 -4 10188.4 722.278 7
 -3 0 5 79.1398 182.307 1
 -3 0 5 -10.0639 81.7398 5
 3 0 -5 -2.86928 124.407 10
 -3 0 5 -88.0504 165.59 7
 3 0 -6 5095.08 489.215 10
 -3 0 6 5349.89 553.375 1
 3 0 -7 186.604 175.465 10
 -3 0 7 44.9264 213.077 1
 3 0 -8 153395 2699.69 10
 -3 0 8 165431 3033.97 1
 -3 0 9 84.265 192.988 1
 3 0 -9 -56.7387 178.62 3
 3 0 -9 -79.8653 163.079 10
 -3 0 10 9058.34 789.397 1
 3 0 -10 8433.71 721.665 3
 3 0 -11 -298.728 247.15 3
 -3 0 11 5.40261 194.161 1
 3 0 -12 6.98553 204.121 3
 -3 0 12 160.553 223.121 1
 3 0 -13 -224.906 224.41 3
 -3 0 13 109.255 208.265 1
 -3 0 14 4030.65 601.292 1
 3 0 -14 4798.08 637.062 3
 3 0 -15 -82.2791 237.94 3
 -3 0 15 -6.86892 223.453 1
 -3 0 16 5694.47 757.209 1
 3 0 -16 5794.46 744.943 4
 3 0 -16 4587.63 680.655 3
 3 0 -17 201.087 251.604 4
 3 0 -18 12482.5 1140.11 4
 3 0 19 6.95399 65.3547 16
 3 0 20 748.397 116.598 16
 3 0 21 -60.7843 72.4641 16
 3 0 22 3450.06 224.56 16
 3 0 23 30.3607 74.469 16
 3 0 24 -17.5578 63.9264 16
 3 0 25 -44.937 65.8573 16
 3 0 26 -47.8905 73.6201 16
 -3 0 27 22.231 76.4465 16
 3 0 27 0.07632 60.6523 16
 -3 0 28 -89.93 80.8829 16
 3 0 28 71.9934 65.9037 16
 -3 0 29 87.3852 72.5833 16
 3 0 29 -13.3806 57.9407 16
 -3 0 30 11.1695 65.2982 16
 -3 0 31 29.2123 59.3179 16
 -3 1 0 -89.6984 170.092 7
 -3 -1 0 759.861 250.654 7
 -3 1 1 8724.82 638.584 7
 -3 1 -1 8719.36 640.032 7
 -3 -1 1 8870.86 669.083 7
 -3 -1 1 8767.14 639.807 1
 -3 -1 2 1886.01 323.885 1
 -3 1 2 2471.87 349.769 7
 -3 1 -2 2420.83 352.054 7
 -3 -1 2 2307.09 358.504 7
 -3 1 3 5622.6 428.35 5
 -3 1 3 6113.61 532.485 7
 -3 -1 3 5446.3 523.233 1
 -3 1 -3 6459.79 547.854 7
 -3 -1 3 6889.9 577.341 7
 -3 1 3 5426.85 533.144 1
 -3 1 4 24914.4 870.165 5
 3 1 -4 24919.8 982.098 10
 3 -1 -4 25130 1064.8 10
 -3 -1 4 25079.7 1122.11 1
 -3 -1 4 25737.5 1072.41 7
 -3 1 -4 25708.3 1080.95 7
 -3 1 4 25957.6 1106.26 1
 3 1 -5 13133.3 728.373 10
 3 -1 -5 12938.5 778.509 10
 -3 -1 5 13939.1 865.518 1
 -3 -1 5 14605 810.298 7
 -3 1 -5 12965.5 780.768 7
 -3 1 5 13745.6 839.285 1
 3 -1 -5 13282 731.83 3
 -3 1 5 13385.2 626.456 5
 -3 1 6 692.888 155.699 5
 -3 -1 6 696.03 281.349 1
 3 1 -6 565.721 203.19 10
 3 -1 -6 771.817 233.388 10
 -3 1 6 400.756 208.924 1
 -3 -1 6 373.377 159.3 7
 -3 1 -6 575.708 222.108 7
 3 -1 -6 421.869 184.939 3
 -3 1 7 39.3096 184.954 1
 3 -1 -7 81.7884 166.244 3
 3 1 -7 367.989 176.79 10
 3 -1 -7 146.238 178.642 10
 -3 -1 7 42.8281 130.944 7
 -3 1 -7 227.885 188.792 7
 -3 -1 7 154.335 206.07 1
 3 1 -8 15250.7 844.143 10
 3 -1 -8 15224.2 898.986 10
 -3 -1 8 15867.5 1001.68 1
 -3 1 8 15268.6 918 1
 -3 1 -8 16392.8 896.598 7
 3 -1 -8 14732.9 875.019 3
 3 -1 -9 11879.5 815.794 10
 -3 -1 9 13051.5 928.363 1
 -3 1 9 11693.6 841.685 1
 -3 1 -9 13178.5 810.773 7
 3 -1 -9 11872.6 818.557 3
 -3 -1 10 3486.6 539.856 1
 -3 1 10 3208.49 476.894 1
 -3 1 -10 3181.79 423.295 7
 3 -1 -10 3037.08 459.6 3
 3 -1 -11 1834.27 395.669 3
 -3 1 11 1435.95 350.604 1
 -3 1 -11 1925.77 347.232 7
 -3 -1 11 1706.49 409.301 1
 3 -1 -12 3037.49 492.54 3
 -3 -1 12 3850.72 597.195 1
 -3 1 12 4001.43 548.273 1
 3 -1 -13 -38.9077 197.067 3
 -3 -1 13 -30.9497 226.685 1
 -3 1 13 164.317 228.323 1
 -3 1 14 -67.818 187.509 1
 3 -1 -14 -126.256 224.592 3
 -3 -1 14 285.224 233.684 1
 -3 1 15 114.13 257.856 1
 3 -1 -15 68.6502 216.18 3
 -3 -1 15 36.0115 248.195 1
 3 -1 -16 102.72 214.039 3
 3 1 -16 550.878 312.304 4
 -3 -1 16 292.872 258.904 1
 3 1 -17 2466.71 520.674 4
 3 -1 -17 3013.49 575.749 4
 -3 -1 17 2855.31 593.066 1
 3 -1 -17 2776.35 548.245 3
 3 1 -18 1155.85 383.853 4
 3 -1 -18 -45.3741 213.231 4
 3 1 19 646.286 115.029 16
 3 -1 19 525.148 104.736 16
 3 -1 20 1418.16 150.943 16
 3 1 20 1537.71 157.471 16
 3 -1 21 1409.57 148.256 16
 3 1 21 1550.09 158.164 16
 3 -1 22 279.731 83.1203 16
 3 1 22 317.465 96.2503 16
 3 -1 23 -9.60745 66.3258 16
 3 1 23 2.02526 73.6421 16
 3 -1 24 145.745 71.2137 16
 3 1 24 137.02 87.0211 16
 3 -1 25 160.092 70.6583 16
 3 1 25 83.1275 70.4913 16
 3 1 26 -4.51899 67.626 16
 3 -1 26 44.2691 60.1374 16
 -3 1 27 193.171 81.825 16
 -3 -1 27 83.1614 73.0275 16
 3 1 27 224.05 81.2367 16
 -3 -1 28 -13.2855 74.727 16
 3 1 28 49.6656 65.6953 16
 -3 1 28 -46.3561 79.8101 16
 -3 -1 29 324.263 88.5587 16
 -3 1 29 279.857 87.9401 16
 3 1 29 220.471 72.678 16
 -3 -1 30 214.353 77.1542 16
 -3 1 30 158.18 76.3374 16
 3 1 30 238.654 68.806 16
 -3 -1 31 331.012 74.5901 16
 -3 1 31 292.029 70.8536 16
 3 1 31 231.526 63.2952 16
 -3 -2 0 28.7703 142.286 1
 -3 2 0 62.6641 136.059 7
 -3 2 1 30854.8 1080.52 5
 -3 2 -1 32687.9 1206.61 7
 -3 -2 1 29784.1 1168.85 1
 -3 2 2 1214.62 231.598 5
 -3 -2 2 1287.53 292.682 1
 -3 2 -2 1169.19 269.706 7
 -3 -2 2 1461.88 310.718 7
 -3 2 3 -16.3288 95.3588 5
 3 -2 -3 27.0528 123.873 3
 -3 2 -3 47.222 138.173 7
 -3 -2 3 122.39 175.809 7
 -3 -2 3 46.0217 163.145 1
 3 2 -4 32718.7 1077.22 10
 3 -2 -4 31337.1 1231.29 10
 -3 -2 4 31295.9 1275.19 1
 -3 2 -4 32332.8 1203.25 7
 -3 -2 4 33096.6 1246.43 7
 3 -2 -4 31417.3 1041.78 3
 -3 2 4 33744.1 1079.46 5
 3 2 -5 2656.24 330.067 10
 3 -2 -5 2735.51 396.343 10
 -3 -2 5 2745.15 432.197 1
 -3 2 5 2632.52 306.652 5
 -3 2 -5 2982.12 384.718 7
 -3 -2 5 2770.37 370.789 7
 3 -2 -5 2818.79 354.398 3
 -3 2 5 2537.01 403.912 1
 -3 2 6 12465.9 650.437 5
 3 2 -6 12397.6 702.211 10
 3 -2 -6 11981.3 796.027 10
 -3 -2 6 13188.4 890.435 1
 -3 2 -6 12166.9 745.864 7
 -3 -2 6 11753.4 728.406 7
 3 -2 -6 12456.1 740.733 3
 -3 2 6 12065.6 793.817 1
 -3 -2 7 15305.6 982.713 1
 -3 -2 7 14999.4 827.771 7
 -3 2 -7 14557.6 816.567 7
 -3 2 7 14294.2 868.577 1
 3 -2 -7 14118.8 823.658 3
 3 -2 -7 14070.7 876.274 10
 3 2 -7 15465.4 800.44 10
 3 2 -8 14555.1 810.057 10
 3 -2 -8 13534.6 875.377 10
 -3 -2 8 14259.1 969.499 1
 -3 -2 8 15110.6 830.955 7
 -3 2 -8 15188.4 834.198 7
 -3 2 8 14161 872.572 1
 3 -2 -8 14182.3 878.743 3
 3 -2 -9 23281.6 1175.25 10
 -3 -2 9 24846 1316.48 1
 -3 2 -9 25964.9 1084.04 7
 -3 2 9 25263.7 1167.18 1
 3 -2 -9 23635.9 1169.4 3
 -3 -2 10 14078.6 1026.64 1
 -3 2 10 15508 934.519 1
 -3 2 -10 15399.1 844.053 7
 3 -2 -10 13751.3 944.982 3
 -3 2 11 772.499 261.519 1
 3 -2 -11 914.27 330.515 3
 -3 -2 11 694.723 302.238 1
 3 -2 -12 1194.27 339.88 3
 -3 2 12 750.399 270.859 1
 -3 -2 12 931.889 345.978 1
 -3 -2 13 8337.52 860.654 1
 -3 2 13 7643.88 726.657 1
 3 -2 -13 6073.65 728.107 3
 3 -2 -14 1246.03 375.417 3
 -3 -2 14 1450 455.987 1
 3 2 -15 4194.78 616.936 4
 -3 -2 15 3896.21 650.03 1
 3 -2 -15 3896.91 641.829 3
 3 -2 -16 -179.209 273.6 3
 3 2 -16 92.0589 216.245 4
 -3 -2 16 -69.3848 340.858 1
 3 -2 -17 4461.59 697.042 4
 3 -2 -17 4201.64 686.985 3
 -3 -2 17 4620.8 746.94 1
 -3 -2 18 -52.5777 275.684 1
 3 2 18 -0.34497 69.5614 16
 3 2 19 2709.98 201.203 16
 3 2 20 816.511 126.415 16
 3 2 21 410.344 104.555 16
 3 2 22 893.598 130.135 16
 3 2 23 666.01 121.589 16
 3 2 24 36.8005 72.6319 16
 3 2 25 1177.17 144.158 16
 -3 -2 26 1.01233 73.759 16
 3 2 26 6.84592 69.0516 16
 -3 -2 27 -23.4711 73.3171 16
 -3 2 27 -17.0926 73.8289 16
 3 2 27 134.3 74.6209 16
 -3 2 28 5.09397 70.4492 16
 -3 -2 28 145.687 78.5125 16
 3 2 28 26.4113 68.2585 16
 -3 2 29 39.4616 68.5919 16
 3 2 29 -12.7943 57.7739 16
 -3 2 30 32.2512 65.66 16
 3 2 30 22.5671 55.3161 16
 -3 2 31 56.4707 53.2676 16
 3 2 31 23.101 51.2748 16
 -3 3 0 357.704 172.628 5
 -3 -3 0 -4.32316 161.199 1
 -3 3 -1 102.639 125.14 5
 -3 -3 1 124.751 168.823 1
 -3 -3 -1 274.34 194.925 1
 -3 3 1 153.807 141.987 5
 -3 3 2 40063.4 1274.26 5
 -3 3 -2 38397.1 1316.04 5
 -3 -3 2 37712.1 1381.65 1
 3 -3 -2 38578 1014.3 3
 3 3 -3 2030.1 269.735 10
 -3 -3 3 2057.86 372.847 1
 3 -3 -3 1740.01 260.561 3
 -3 3 3 1947.91 299.242 5
 -3 -3 4 521.359 245.044 1
 3 -3 -4 564.34 204.68 3
 -3 3 4 431.974 157.278 5
 3 3 -4 364.773 150.079 10
 3 -3 -4 372.674 202.153 10
 -3 -3 4 580.818 236.332 7
 3 3 -5 44524.5 1236.38 10
 3 -3 -5 42791.7 1516.99 10
 -3 -3 5 42662.2 1583.81 1
 -3 -3 5 44918.1 1464.74 7
 3 -3 -5 43483.8 1314.45 3
 -3 3 5 40792.7 1270.35 5
 3 -3 -6 22568.5 1123.9 10
 -3 -3 6 23346.6 1211.33 1
 3 3 -6 23189.1 918.153 10
 -3 -3 6 23236.4 1037.25 7
 3 -3 -6 21996.5 1000.96 3
 3 -3 -7 316.942 208.937 3
 -3 3 7 508.04 170.445 6
 3 3 -7 447.842 172.979 10
 3 -3 -7 296.958 184.204 10
 -3 -3 -7 280.033 126.675 2
 -3 -3 7 528.737 187.715 7
 -3 -3 7 454.732 273.078 1
 3 -3 -8 2391.72 413.449 10
 -3 3 8 2275.06 374.429 1
 -3 -3 8 2366.27 345.812 7
 -3 -3 8 2960.79 495.374 1
 3 -3 -8 2751.1 421.944 3
 -3 -3 9 4451.92 601.208 1
 3 -3 -9 3821.85 520.94 10
 -3 -3 9 3729.15 424.862 7
 3 -3 -9 3880.26 505.801 3
 -3 3 9 3696.83 487.634 1
 -3 -3 10 6169.51 718.396 1
 3 -3 -10 5543.02 627.116 10
 3 -3 -10 5546.51 620.46 3
 -3 3 10 6159.19 612.526 1
 3 -3 -11 676.02 284.672 3
 -3 3 11 491.702 231.39 1
 -3 -3 11 647.196 330.234 1
 3 -3 -12 890.113 324.623 3
 -3 -3 12 904.492 341.946 1
 3 -3 -13 282.018 249.805 3
 -3 -3 13 246.985 268.603 1
 3 -3 -14 -44.2275 233.381 3
 -3 -3 14 -40.5678 234.638 1
 3 -3 -15 224.648 249.173 3
 -3 -3 15 391.946 275.195 1
 3 -3 -16 72.6809 271.932 3
 -3 -3 16 -31.886 257.293 1
 3 -3 -17 3663.28 669.118 3
 -3 -3 17 3673.03 744.302 1
 3 -3 -17 3713.71 689.449 4
 3 3 18 4014.79 237.123 16
 3 3 19 34.2483 74.1921 16
 3 3 20 63.8286 77.8547 16
 3 3 21 747.068 125.767 16
 3 3 22 2476.31 198.371 16
 3 3 23 96.6517 75.0406 16
 3 3 24 225.946 94.017 16
 3 3 25 3812.51 231.213 16
 -3 3 26 923.214 127.56 16
 3 3 26 845.537 121.56 16
 -3 3 27 86.2519 75.6693 16
 3 3 27 22.0721 70.3783 16
 3 3 28 45.5345 67.4258 16
 -3 3 28 -50.3462 75.6952 16
 -3 3 29 109.705 69.1847 16
 3 3 29 45.3349 60.8854 16
 -3 3 30 282.005 76.9331 16
 3 3 30 136.642 63.9433 16
 -3 3 31 132.102 64.3774 16
 3 3 31 92.4261 50.6855 16
 -3 4 0 38.0615 121.425 5
 -3 -4 0 -16.3135 167.768 1
 -3 4 -1 13231.7 809.167 5
 -3 -4 1 12996.6 817.54 1
 -3 -4 -1 13865.3 809.858 1
 -3 4 1 13801 801.365 5
 -3 4 2 547.614 192.183 5
 -3 -4 2 826.234 266.003 1
 -3 4 -2 510.417 209.03 5
 -3 -4 3 699.052 259.798 1
 -3 4 -3 385.18 181.335 5
 -3 4 3 614.761 199.144 5
 3 4 -3 558.535 146.204 10
 -3 4 4 18118.7 919.791 5
 -3 4 -4 15686.4 910.468 5
 3 4 -4 18233.1 748.07 10
 3 -4 -4 16366.9 965.127 10
 -3 -4 4 17283.6 1025.77 1
 3 -4 -4 18107.9 830.953 3
 -3 4 -5 10299.8 745.853 5
 3 -4 -5 10674.4 800.168 10
 -3 -4 5 10758.3 834.64 1
 3 -4 -5 9928.15 663.379 3
 -3 4 -6 9999.36 758.099 5
 3 -4 -6 8317.6 727.603 10
 -3 -4 6 9160.52 793.227 1
 -3 -4 6 10262.4 734.141 7
 3 -4 -6 9472 680.791 3
 -3 4 6 9244.34 644.547 6
 3 -4 -7 48378.9 1731.55 10
 -3 -4 7 50117.7 1854.72 1
 -3 -4 7 49706.2 1536.18 7
 3 -4 -7 48449.4 1588.85 3
 -3 4 7 47312.6 1431.27 6
 -3 -4 -8 20160.3 913.928 2
 -3 -4 8 18982.3 933.404 7
 3 -4 -8 19183.6 1052.08 3
 -3 -4 8 18706 1176.15 1
 -3 4 8 18379.6 901.32 6
 3 -4 -8 18229.2 1085.66 10
 3 -4 -9 367.437 247.623 10
 -3 -4 9 713.313 326.311 1
 -3 -4 -9 292.375 138.732 2
 3 -4 -9 382.645 218.338 3
 -3 -4 10 33697 1641.62 1
 3 -4 -10 29654.4 1418.6 3
 -3 -4 11 11182.1 987.03 1
 3 -4 -11 10024.4 882.897 3
 3 -4 -12 91.727 229.291 3
 -3 -4 12 70.0409 261.388 1
 3 -4 -13 1517.91 413.531 3
 -3 -4 13 1638.05 465.718 1
 3 -4 -14 145.305 217.869 3
 -3 -4 14 516.967 351.895 1
 -3 -4 15 6791.08 867.959 1
 3 -4 -15 5955.07 782.329 3
 3 -4 -16 3293.84 615.793 3
 -3 4 -16 3332.6 558.428 5
 -3 -4 16 2604.61 588.041 1
 -3 4 -17 867.024 304.594 5
 3 4 17 255.466 91.7954 16
 3 4 18 1942.88 174.868 13
 3 4 18 2164.99 178.477 16
 3 4 19 4866.63 261.652 16
 3 4 20 995.938 139.499 16
 3 4 21 1641.51 164.687 16
 3 4 22 1114.77 144.592 16
 3 4 23 1301.57 149.127 16
 3 4 24 2494.42 194.242 16
 3 4 25 16.4454 73.5776 16
 -3 4 26 401.26 100.899 16
 3 4 26 398.199 96.0204 16
 -3 4 27 19.9195 71.0303 16
 3 4 27 93.5448 73.4643 16
 -3 4 28 61.6106 71.7414 16
 3 4 28 108.603 70.6675 16
 -3 4 29 848.705 110.076 16
 3 4 29 705.423 99.8266 16
 -3 4 30 -1.84502 60.2134 16
 3 4 30 135.378 62.9624 16
 -3 5 0 115.322 150.918 5
 -3 -5 0 -79.966 158.827 1
 -3 -5 1 4534.82 516.965 1
 -3 -5 -1 4452.09 490.616 1
 -3 5 1 3881.01 478.976 5
 -3 5 -1 4170.66 482.719 5
 -3 5 -2 7640.8 647.03 5
 -3 5 2 6840.79 602.155 5
 -3 -5 2 7436.55 666.999 1
 -3 -5 -2 7220.45 597.521 1
 -3 5 3 8.47793 122.367 5
 3 -5 -3 -81.5958 169.106 10
 -3 -5 3 -40.7747 206.712 1
 -3 5 -3 9.59374 122.722 5
 -3 5 -4 27141.8 1228.9 5
 3 -5 -4 25509.6 1238.59 10
 -3 -5 4 26875.4 1312.9 1
 -3 5 -5 2144.52 372.021 5
 3 -5 -5 2006.89 398.566 10
 -3 5 5 1607.61 306.614 6
 3 -5 -5 2087.61 338.626 3
 -3 -5 5 1854.09 392.133 1
 -3 5 -6 5879.08 603.631 5
 3 -5 -6 5763.16 628.631 10
 -3 -5 6 6677.76 707.554 1
 3 -5 -6 6373.96 579.694 3
 -3 5 6 5856.49 548.489 6
 -3 5 7 272.179 166.526 6
 -3 5 -7 173.672 172.952 5
 3 -5 -7 204.172 215.03 10
 3 -5 -7 89.6088 170.835 3
 -3 -5 7 101.576 246.457 1
 -3 -5 7 349.858 191.926 7
 -3 5 -8 11083 850.848 5
 -3 -5 8 11501.6 960.396 1
 -3 -5 -8 13047.9 798.763 2
 3 -5 -8 11272.2 843.949 3
 -3 5 8 10784.9 745.524 6
 3 -5 -8 10536.4 864.612 10
 -3 5 -9 2001.54 391.857 5
 3 -5 -9 2470.22 463.249 10
 -3 -5 9 2089.46 483.371 1
 3 -5 -9 1693.48 376.146 3
 -3 -5 -9 2043.4 341.946 2
 -3 5 -10 154.438 172.523 5
 -3 -5 10 82.4709 210.337 1
 -3 -5 -10 216.933 167.224 2
 3 -5 -10 236.165 232.508 3
 -3 5 -11 1814.9 378.785 5
 -3 -5 11 1386.45 416.202 1
 3 -5 -11 1438.01 388.969 3
 -3 5 -12 5460.5 653.448 5
 -3 -5 12 6423.8 792.481 1
 3 -5 -12 6072.01 747.368 3
 -3 5 -13 1714.89 377.224 5
 -3 -5 13 1905.89 485.202 1
 3 -5 -13 1514.1 409.487 3
 -3 5 -14 2772.5 500.505 5
 -3 -5 14 3087.04 625.982 1
 3 -5 -14 3713.01 631.653 3
 3 -5 -15 4295.52 679.553 3
 -3 5 -15 4098.89 601.425 5
 -3 -5 15 3647.79 674.573 1
 -3 5 -16 2769.08 507.601 5
 3 5 16 2351.09 181.799 16
 3 5 17 32.6399 77.7348 13
 3 5 17 -8.49402 70.684 16
 3 5 18 1168.94 149.449 13
 3 5 18 1329.26 151.262 16
 3 5 19 2438.59 200.996 13
 3 5 19 2531.67 196.708 16
 3 5 20 1856.5 173.59 13
 3 5 20 1647.98 167.216 16
 3 5 21 2681.02 203.943 13
 3 5 21 2700.99 204.165 16
 3 5 22 113.879 84.2113 16
 3 5 23 908.874 131.478 16
 3 5 24 165.036 83.5481 16
 3 5 25 2001.12 175.192 16
 -3 5 25 2000.99 176.904 16
 3 5 26 2630.67 188.86 16
 -3 5 26 2565.19 188.953 16
 -3 5 27 1174.18 133.621 16
 3 5 27 1161.08 130.05 16
 -3 5 28 771.185 112.528 16
 3 5 28 751.091 109.977 16
 -3 5 29 866.682 108.405 16
 3 5 29 813.339 102.129 16
 -3 5 29 732.428 100.494 13
 -3 5 30 336.904 76.5197 16
 3 5 30 266.38 70.5454 16
 -3 6 0 14.2149 141.095 5
 -3 -6 0 29.1031 147.519 1
 -3 6 -1 22456.6 1166.62 5
 -3 6 1 25609.5 1225.38 5
 -3 -6 1 26361.8 1257.41 1
 -3 -6 -1 26042.6 1168.87 1
 3 -6 -2 7697.84 699.836 10
 -3 -6 2 7778.57 715.053 1
 -3 6 2 8494.59 718.567 5
 -3 -6 -2 7976.15 651.971 1
 -3 6 -2 8166.01 705.396 5
 3 -6 -3 17066.6 1033.35 10
 -3 -6 3 17697.2 1088.76 1
 -3 6 -3 16663 1001.41 5
 -3 6 -4 2081.51 386.367 5
 -3 6 4 2053.76 366.049 6
 3 -6 -4 2299.55 416.608 10
 -3 -6 4 1980.96 418.095 1
 -3 6 5 257.826 147.165 6
 -3 6 -5 229.078 196.897 5
 -3 -6 5 233.247 206.913 1
 3 -6 -5 281.735 194.22 10
 -3 6 6 108.488 144.619 6
 -3 6 -6 50.6857 129.079 5
 3 -6 -6 -41.8176 184.387 10
 -3 -6 6 248.273 243.263 1
 -3 6 -7 29.8234 133.668 5
 3 -6 -7 99.5218 197.488 10
 -3 -6 7 121.708 234.345 1
 -3 6 7 195.022 172.55 6
 3 -6 -7 249.571 213.265 3
 -3 6 -8 19636.7 1150.16 5
 -3 -6 8 19609.8 1273.68 1
 -3 -6 -8 20554.3 1090.09 2
 3 -6 -8 18083.2 1161.49 10
 3 -6 -8 19002.1 1102.98 3
 -3 6 8 18452.7 1037.33 6
 -3 6 -9 21382.2 1211.83 5
 3 -6 -9 22230.2 1317.2 10
 -3 -6 -9 23350 1165.47 2
 3 -6 -9 20977.7 1211.59 3
 -3 6 9 20587 1111.82 6
 -3 -6 9 23380.7 1411.36 1
 -3 6 -10 1755.96 386.793 5
 -3 -6 10 1658.26 438.2 1
 3 -6 -10 1497.77 380.071 3
 -3 -6 -10 1654.9 339.533 2
 -3 6 -11 13138 985.112 5
 -3 -6 11 12417.9 1088.74 1
 -3 -6 -11 13258.9 921.887 2
 3 -6 -11 12667.5 1027.85 3
 -3 6 -12 75.5387 156.548 5
 -3 -6 12 192.482 198.382 1
 3 -6 -12 245.155 246.651 3
 -3 6 -13 855.124 283.215 5
 -3 -6 13 749.545 360.354 1
 3 -6 -13 770.183 369.371 3
 -3 6 -14 3684.78 562.603 5
 -3 -6 14 4483.29 716.9 1
 3 -6 -14 4354.06 701.774 3
 -3 6 -15 -303.729 217.553 5
 3 -6 -15 270.829 278.137 3
 3 6 16 8992.55 355.178 13
 3 6 16 9018.65 338.098 16
 3 6 17 9394.79 371.495 13
 3 6 17 9579.59 353.186 16
 3 6 18 2652.15 208.778 13
 3 6 18 2669.67 202.091 16
 3 6 19 9517.87 375.192 13
 3 6 19 10006.3 367.32 16
 3 6 20 6858.86 320.265 13
 3 6 20 6681.29 304.49 16
 3 6 21 245.678 90.4453 13
 3 6 21 306.833 97.1085 16
 3 6 22 5751.32 290.333 13
 3 6 22 5962.93 289.016 16
 3 6 23 1817.17 170.584 13
 3 6 23 2014.84 176.088 16
 3 6 24 13.1558 68.2505 13
 3 6 24 27.0498 72.3758 16
 -3 6 25 760.861 119.239 16
 3 6 25 543.397 106.503 16
 3 6 26 2024.95 165.34 16
 -3 6 26 2079.06 172.078 16
 -3 6 27 854.573 119.864 16
 3 6 27 858.661 119.332 16
 -3 6 28 370.462 86.3007 16
 3 6 28 457.929 92.6768 16
 -3 6 29 351.244 80.1878 16
 3 6 29 213.53 68.3582 16
 -3 6 29 451.943 80.0608 13
 -3 6 30 21.7006 55.0477 16
 -3 6 30 -12.7687 48.5864 13
 3 6 30 126.758 58.7584 16
 -3 7 0 232.259 211.219 5
 -3 -7 0 109.721 195.338 1
 -3 7 -1 37.4662 149.319 5
 3 -7 -1 -39.52 155.731 10
 -3 -7 1 223.488 236.121 1
 -3 -7 -1 -33.2785 173.745 1
 3 -7 -2 66351.4 2055.98 10
 -3 7 -2 67366.4 2084.7 5
 -3 7 -3 1593.41 353.154 5
 3 -7 -3 1597.43 365.521 10
 -3 7 3 1574 340.069 6
 -3 -7 3 1807.51 392.501 1
 -3 7 -4 372.99 193.748 5
 3 -7 -4 412.744 230.804 10
 -3 -7 4 369.87 252.697 1
 -3 7 4 -40.2822 139.093 6
 -3 7 5 427.819 244.027 6
 -3 7 -5 183.953 174.99 5
 3 -7 -5 128.704 183.759 10
 -3 -7 5 189.225 220.172 1
 -3 7 -6 2076.41 393.939 5
 3 -7 -6 1931.49 420.588 10
 -3 -7 6 2532.78 492.4 1
 -3 7 6 2204.07 404.47 6
 -3 -7 7 4024.31 598.234 1
 3 -7 -7 5271 646.623 10
 -3 7 7 4884.96 568.832 6
 -3 7 -7 4939.85 600.895 5
 -3 -7 8 7550.82 827.384 1
 3 -7 -8 8291.75 824.385 10
 -3 -7 -8 8321.06 749.267 2
 -3 7 8 7610.32 715.708 6
 -3 7 -8 8881.8 813.664 5
 -3 7 -9 1877.08 394.877 5
 3 -7 -9 1588.11 371.267 3
 -3 -7 9 2154.66 492.287 1
 -3 -7 -9 1677.93 345.336 2
 -3 7 9 1595.75 352.495 6
 -3 -7 10 7485.13 859.811 1
 -3 -7 -10 7725.5 743.036 2
 3 -7 -10 6554.4 744.454 3
 -3 7 -10 6652.41 719.112 5
 -3 7 -11 1077.24 324.664 5
 -3 -7 11 561.869 307.254 1
 -3 -7 -11 788.789 284.012 2
 3 -7 -11 1154.68 363.016 3
 -3 -7 12 5331.23 762.867 1
 3 -7 -12 4768.3 681.294 3
 -3 7 -12 5234.72 662.452 5
 -3 7 -13 870.671 291.305 5
 -3 -7 13 1064.77 407.617 1
 3 -7 -13 362.223 364.405 3
 3 -7 -14 3289.41 646.302 3
 -3 7 -14 2747.05 498.837 5
 3 7 15 83.1503 77.4248 13
 3 7 15 149.013 82.7121 16
 3 7 16 7920.43 340.314 13
 3 7 16 7713.96 317.55 16
 3 7 17 98.6572 91.9034 13
 3 7 17 33.9781 80.8155 16
 3 7 18 34935.2 710.471 13
 3 7 18 34295.5 666.931 16
 3 7 19 1131.61 154.513 13
 3 7 19 1060.65 137.268 16
 3 7 20 427.508 109.672 13
 3 7 20 311.123 93.8554 16
 3 7 21 762.953 130.05 13
 3 7 21 627.128 115.686 16
 3 7 22 2752.05 206.009 13
 3 7 22 2838.19 205.004 16
 -3 7 23 180.408 83.7424 16
 3 7 23 113.865 76.3639 13
 3 7 23 144.49 84.0089 16
 -3 7 24 645.232 113.695 16
 3 7 24 671.789 115.078 13
 3 7 24 616.263 111.668 16
 -3 7 25 56.9792 71.7408 16
 3 7 25 278.83 85.1941 13
 3 7 25 233.688 87.6422 16
 -3 7 26 656.619 107.239 16
 3 7 26 705.594 110.074 16
 -3 7 27 87.764 71.2936 16
 3 7 27 152.736 76.808 16
 -3 7 28 1079.62 120.339 13
 3 7 28 1138.24 116.446 16
 -3 7 28 1158.21 117.729 16
 -3 7 29 -13.8746 56.5799 16
 -3 7 29 -20.29 57.4085 13
 3 7 29 15.2422 56.8306 16
 3 -8 0 -91.4618 171.804 10
 3 -8 -1 14841.1 1002.04 10
 -3 8 1 15974.4 1062.77 6
 -3 8 -2 -31.069 148.075 5
 -3 -8 2 323.465 253.884 1
 3 -8 -2 124.403 175.608 10
 -3 8 2 -34.7982 145.777 6
 3 -8 -3 5010.59 603.586 10
 -3 8 -3 5665.21 656.192 5
 -3 -8 3 5744.79 674.274 1
 -3 8 3 5228.49 619.003 6
 -3 -8 4 6888.73 767.038 1
 -3 8 4 5253.37 630.569 6
 3 -8 -4 5421.47 640.089 10
 -3 8 -4 5605.04 649.61 5
 -3 8 -5 3545.64 525.287 5
 3 -8 -5 3883.14 551.034 10
 -3 -8 5 3625.58 581.162 1
 -3 8 5 2728.74 466.447 6
 3 -8 -6 4114.74 587.656 10
 -3 -8 6 4968.15 674.051 1
 -3 8 6 3767.72 537.684 6
 -3 8 -6 4362.92 582.73 5
 -3 8 -7 4970.05 623.577 5
 3 -8 -7 5313.3 678.407 10
 -3 -8 7 5621.15 740.696 1
 -3 8 7 5633.74 650.539 6
 -3 8 -8 57.5679 155.949 5
 -3 -8 8 -70.4732 273.064 1
 -3 -8 -8 350.774 244.585 2
 -3 8 8 206.787 197.389 6
 -3 8 -9 1292.41 336.322 5
 -3 -8 9 1060.34 359.091 1
 -3 -8 -9 714.076 267.296 2
 -3 8 9 902.473 288.227 6
 -3 8 -10 76.3738 170.936 5
 -3 -8 10 201.293 203.588 1
 -3 -8 -10 534.604 287.66 2
 -3 8 10 348.311 208.471 6
 -3 8 -11 813.33 272.73 5
 -3 -8 11 809.812 353.442 1
 -3 -8 -11 873.958 307.476 2
 -3 -8 12 5646.74 794.514 1
 -3 -8 -12 6371.17 767.379 2
 3 -8 -12 5691.75 770.197 3
 -3 8 -12 5707.63 698.085 5
 3 8 13 2658.62 201.369 13
 3 8 13 2916.3 196.178 16
 3 8 14 9813.31 373.415 13
 3 8 14 10268.6 359.37 16
 3 8 15 483.013 111.019 13
 3 8 15 448.841 102.173 16
 3 8 16 2479.5 201.818 13
 3 8 16 2339.07 184.478 16
 3 8 17 18571.2 517.308 13
 3 8 17 19081.1 497.124 16
 3 8 18 537.57 116.521 13
 3 8 18 431.218 100.783 16
 3 8 19 3184.94 226.867 13
 3 8 19 3145.61 213.322 16
 3 8 20 601.277 121.003 13
 3 8 20 589.591 112.467 16
 3 8 21 434.746 109.137 13
 3 8 21 185.804 82.889 16
 -3 8 22 649.53 114.427 16
 3 8 22 567.695 111.896 13
 3 8 22 581.028 107.386 16
 -3 8 23 260.048 92.7682 16
 3 8 23 258.076 92.0136 13
 3 8 23 342.531 96.3787 16
 -3 8 24 317.946 91.4827 16
 3 8 24 331.859 85.4774 13
 3 8 24 328.004 90.2303 16
 3 8 25 1171.73 129.347 13
 3 8 25 1062.81 125.642 16
 -3 8 25 983.265 125.767 16
 -3 8 26 1196.92 128.759 16
 3 8 26 1429.33 133.178 13
 3 8 26 1186.82 124.582 16
 -3 8 27 85.6549 67.7298 16
 3 8 27 122.232 68.8367 16
 -3 8 28 -24.9149 58.2801 16
 -3 8 28 -19.1866 63.2365 13
 3 8 28 -8.73218 55.8939 16
 3 -9 0 -488.596 240.557 10
 -3 9 0 9.38946 145.091 6
 3 -9 -1 4446.79 585.626 10
 3 -9 1 3178.67 484.1 10
 -3 9 1 4264.6 584.432 6
 -3 9 -1 3655.55 544.158 6
 3 -9 -2 9069.68 819.512 10
 -3 9 2 8979.74 853.735 6
 -3 9 -2 8114.13 799.678 6
 -3 9 3 2460.95 477.413 6
 3 -9 -3 1652.14 399.84 10
 3 -9 -4 650.504 256.405 10
 -3 9 4 430.673 227.757 6
 -3 -9 4 592.802 290.715 1
 3 -9 -5 2030.14 417.292 10
 -3 -9 5 2514.86 482.691 1
 -3 9 5 1644.5 383.486 6
 -3 9 -6 1803.71 402.123 5
 3 -9 -6 1965.62 430.082 10
 -3 -9 6 2462.93 520.991 1
 -3 9 6 1592.26 389.962 6
 -3 9 -7 285.375 211.484 5
 -3 -9 -7 9.05896 201.239 2
 -3 -9 7 383.644 338.073 1
 -3 9 7 161.59 211.14 6
 -3 9 -8 686.994 303.229 5
 -3 -9 -8 947.49 331.614 2
 -3 -9 8 876.003 352.036 1
 -3 9 8 443.706 264.926 6
 -3 9 -9 2230.99 465.923 5
 -3 -9 9 1713.98 458.518 1
 -3 -9 -9 2082.6 430.343 2
 -3 9 9 2500.85 481.46 6
 -3 9 -10 687.78 275.636 5
 -3 -9 10 295.849 288.486 1
 -3 -9 -10 270.529 204.776 2
 -3 9 10 1009.33 330.985 6
 -3 9 -11 1885.56 432.997 5
 3 9 11 1808.82 168.063 13
 -3 -9 -11 2041.04 495.31 2
 -3 9 12 128.695 82.5055 15
 3 9 12 223.744 95.2528 13
 -3 9 13 967.576 148.31 15
 3 9 13 939.456 136.874 13
 3 9 13 970.295 128.117 16
 3 9 14 664.797 119.899 13
 3 9 14 657.336 119.873 16
 3 9 15 1655.39 170.439 13
 3 9 15 1967.64 171.778 16
 3 9 16 2322.49 199.403 13
 3 9 16 2094.64 177.129 16
 3 9 17 173.893 95.9094 13
 3 9 17 143.617 84.2991 16
 3 9 18 733.872 132.11 13
 3 9 18 618.821 117.259 16
 3 9 19 216.538 89.3963 13
 3 9 19 174.876 77.05 16
 -3 9 20 147.017 88.7698 16
 3 9 20 117.373 81.5475 13
 3 9 20 114.2 75.7114 16
 -3 9 21 -50.0352 70.9941 16
 3 9 21 35.9615 77.0697 13
 3 9 21 21.0852 71.9368 16
 -3 9 22 67.9687 75.4521 16
 3 9 22 144.458 88.9599 13
 3 9 22 196.387 83.9846 16
 3 9 23 1347.43 148.66 13
 3 9 23 1188.59 132.357 16
 -3 9 23 1231.17 137.369 16
 -3 9 24 487.432 101.61 16
 3 9 24 447.945 103.849 13
 3 9 24 381.87 89.3553 16
 -3 9 25 581.466 99.5019 16
 3 9 25 753.148 105.806 16
 3 9 25 749.022 107.7 13
 -3 9 26 753.207 102.287 16
 3 9 26 743.166 101.92 16
 -3 9 27 727.297 91.2094 16
 3 9 27 760.906 96.544 16
 -3 9 27 734.261 105.569 13
 -3 9 28 186.23 60.4646 16
 3 9 28 266.899 65.9364 16
 3 9 28 106.155 50.1863 14
 -3 9 28 211.225 67.3388 13
 -3 10 0 -80.5593 163.125 6
 3 10 0 -275.145 192.677 9
 -3 10 -1 201.576 175.691 6
 -3 10 1 26.3073 150.088 6
 3 10 -1 382.099 238.271 9
 -3 10 -2 1636.43 386.217 6
 -3 10 2 1754.07 408.946 6
 -3 10 -3 823.237 300.542 6
 -3 10 3 384.845 236.31 6
 -3 10 -4 660.216 286.218 6
 -3 10 4 259.841 191.779 6
 -3 10 -5 167.202 189.539 6
 -3 10 5 179.922 185.708 6
 -3 10 -6 2013.58 459.177 6
 -3 10 6 1984.49 452.192 6
 -3 -10 -7 135.141 258.016 2
 -3 -10 7 291.907 228.245 1
 -3 10 7 189.671 232.232 6
 3 10 8 2231.34 182.444 13
 -3 -10 -8 2294.28 485.74 2
 -3 -10 8 1862.79 476.616 1
 -3 10 8 1383.67 365.783 6
 -3 10 9 2.75667 73.0943 15
 3 10 9 8.72206 78.5918 13
 -3 10 10 249.031 98.7845 15
 3 10 10 325.667 101.47 13
 -3 10 11 46.3336 81.5977 15
 3 10 11 64.5891 85.5848 13
 -3 10 12 854.207 146.542 15
 3 10 12 985.093 139.248 13
 -3 10 13 2342.4 210.969 15
 3 10 13 2344.38 202.533 13
 -3 10 14 193.139 93.1401 15
 3 10 14 161.395 91.4425 13
 3 10 15 502.208 106.757 16
 3 10 15 513.071 117.549 13
 3 10 16 2952.67 221.479 13
 3 10 16 3069.45 205.769 16
 3 10 17 348.92 86.9001 16
 3 10 17 449.044 109.255 13
 3 10 18 53.1869 80.8439 13
 3 10 18 77.3653 68.0737 16
 3 10 19 -62.2328 79.7671 13
 3 10 19 15.5136 70.3358 16
 3 10 20 92.7726 81.7118 13
 3 10 20 83.6333 72.5951 16
 -3 10 21 324.107 87.6945 16
 3 10 21 275.006 96.1537 13
 3 10 21 277.498 86.8669 16
 -3 10 22 -14.6838 75.2879 16
 3 10 22 141.75 80.9029 13
 3 10 22 92.671 74.8202 16
 -3 10 23 -44.0148 73.7578 16
 3 10 23 -24.4809 72.1478 13
 3 10 23 -33.9522 64.073 16
 -3 10 24 385.659 87.7156 16
 3 10 24 545.153 101.578 13
 3 10 24 440.494 85.0375 16
 -3 10 25 85.1267 63.4213 16
 3 10 25 32.5259 62.3078 16
 3 10 25 41.9382 68.4899 13
 -3 10 25 -5.31268 68.9099 13
 -3 10 26 554.84 85.0698 16
 3 10 26 396.324 74.6583 16
 -3 10 26 524.169 96.1166 13
 -3 10 27 268.711 63.8344 16
 3 10 27 331.072 68.2708 16
 3 10 27 161.775 57.8947 14
 -3 10 27 233.559 72.2118 13
 3 11 0 37.7054 171.897 9
 -3 11 0 117.618 190.058 6
 -3 11 -1 347.636 262.83 6
 3 11 -1 -173.305 158.401 9
 3 11 1 637.352 270.995 9
 -3 11 1 187.163 248.369 6
 3 11 2 2417.26 499.504 9
 -3 11 2 1279.82 388.436 6
 -3 11 -2 1592.62 434.737 6
 -3 11 3 809.347 126.445 15
 3 11 3 772.838 300.093 9
 3 11 -3 1040.44 159.607 12
 -3 11 4 1759.68 175.709 15
 3 11 4 1683.18 164.927 14
 -3 11 5 2185.86 195.867 15
 3 11 5 2277.4 191.238 14
 3 11 5 2393.15 189.507 13
 3 11 5 2285.48 196.228 12
 -3 11 6 111.821 85.4195 15
 3 11 6 131.246 85.4624 13
 3 11 6 296.292 112.373 12
 -3 11 7 -28.92 83.3291 15
 3 11 7 71.9765 85.0631 13
 3 11 7 21.2076 93.0065 12
 3 11 8 3848.54 241.54 13
 3 11 8 3684.7 251.371 12
 -3 11 8 3389.88 247.715 15
 -3 11 9 2467.79 217.434 15
 3 11 9 2927.7 210.518 13
 3 11 9 2266.33 194.208 12
 -3 11 10 77.6247 77.2902 15
 3 11 10 118.589 97.888 13
 3 11 10 139.755 104.72 12
 3 11 11 3014.35 217.454 13
 -3 11 11 3163 245.173 15
 -3 11 12 1383.9 180.705 15
 3 11 12 1582.63 167.786 13
 -3 11 13 822.878 145.228 15
 3 11 13 1043.32 145.356 13
 -3 11 14 195.526 99.663 15
 3 11 14 124.134 84.6663 13
 -3 11 15 156.749 97.603 15
 3 11 15 93.3228 91.2067 13
 3 11 16 1130.15 152.524 13
 3 11 17 498.237 114.724 13
 3 11 18 684.474 120.473 13
 3 11 18 655.328 110.47 16
 3 11 19 65.2321 66.6377 16
 3 11 19 142.257 90.4142 13
 3 11 20 49.3429 65.5385 16
 3 11 20 47.3084 73.7739 13
 3 11 21 137.479 77.2726 16
 3 11 21 51.3736 74.1498 13
 3 11 22 14.5719 72.1785 13
 3 11 22 58.2619 65.1747 16
 3 11 23 106.94 72.1113 13
 3 11 23 91.2415 60.3455 16
 3 11 24 108.66 69.8711 13
 -3 11 24 -20.6227 73.971 13
 3 11 24 90.414 60.0016 16
 -3 11 25 880.327 114.341 13
 3 11 25 809.47 90.8398 16
 3 11 26 705.803 80.6121 16
 3 11 26 406.629 67.923 14
 -3 11 26 626.336 93.2144 13
 -3 12 0 -29.3276 95.0052 15
 3 12 0 32.4727 77.6461 14
 3 12 0 115.233 111.782 12
 -3 12 1 1475.54 164.53 15
 -3 12 -1 1584.98 170.635 15
 3 12 -1 1700.79 166.449 14
 3 12 1 1681.5 165.891 14
 3 12 -1 1945.08 198.967 12
 3 12 1 1877.28 189.927 12
 -3 12 -2 -77.1288 80.2649 15
 -3 12 2 -33.4552 86.5195 15
 3 12 2 62.6245 75.8593 14
 3 12 -2 190.547 138.782 12
 3 12 2 83.1636 107.979 12
 3 12 3 7450.04 334.393 14
 3 12 -3 8746.57 370.638 12
 3 12 3 7522.59 342.498 12
 -3 12 3 7578.24 352.386 15
 -3 12 -3 7659.62 347.05 15
 3 12 4 1263.76 157.261 14
 3 12 4 1576.18 185.593 12
 -3 12 -4 1281.99 158.984 15
 -3 12 4 1239.02 160.046 15
 -3 12 5 993.728 149.882 15
 3 12 5 1262.78 157.582 14
 3 12 5 1033.53 162.079 12
 -3 12 6 3064.77 235.322 15
 3 12 6 2963.15 221.703 14
 3 12 6 3061.65 216.577 13
 3 12 6 3051.48 227.02 12
 -3 12 7 1965.42 199.053 15
 3 12 7 2063.69 193.665 14
 3 12 7 2149.06 188.245 13
 3 12 7 2206.96 204.422 12
 -3 12 8 307.602 105.891 15
 3 12 8 476.812 105.337 13
 3 12 8 424.586 122.144 12
 -3 12 9 1997.35 201.258 15
 3 12 9 2046.72 187.01 13
 3 12 9 2198.51 198.298 12
 -3 12 10 -17.5337 78.6797 15
 3 12 10 55.651 92.4344 13
 3 12 10 22.479 89.7799 12
 -3 12 11 377.04 120.285 15
 3 12 11 268.744 96.4341 13
 -3 12 12 -42.1929 84.3367 15
 3 12 12 12.7708 81.067 13
 -3 12 13 3387.83 262.748 15
 3 12 13 3359.8 230.538 13
 -3 12 14 -193.162 127.251 15
 3 12 14 65.8004 85.0092 13
 -3 12 15 534.206 120.419 15
 3 12 15 767.453 128.243 13
 -3 12 16 1004.44 143.866 15
 3 12 16 1057.25 142.617 13
 3 12 17 35.5863 77.6455 13
 3 12 18 46.893 82.6612 13
 3 12 19 60.2192 78.8542 13
 3 12 20 17.9461 72.9309 13
 3 12 21 224.577 83.5871 13
 3 12 22 68.5784 67.5875 13
 -3 12 22 -17.3905 74.943 13
 3 12 23 382.362 87.6514 13
 -3 12 23 304.064 86.1539 13
 3 12 24 127.313 64.1681 14
 -3 12 24 83.808 68.4262 13
 -3 13 0 2.28518 82.8765 15
 3 13 0 102.273 84.9921 14
 -3 13 -1 613.711 126.785 15
 -3 13 1 527.557 124.092 15
 3 13 1 646.547 122.51 14
 3 13 1 878.779 153.53 12
 -3 13 -2 -23.2972 80.6212 15
 -3 13 2 14.227 80.0635 15
 3 13 2 -50.3853 87.7649 14
 3 13 2 211.256 119.894 12
 -3 13 -3 2737.97 222.369 15
 -3 13 3 2444.28 219.101 15
 3 13 3 2673.96 208.124 14
 3 13 3 2572.84 222.55 12
 -3 13 -4 -2.41784 86.5201 15
 -3 13 4 138.546 108.208 15
 3 13 4 73.6106 85.8383 14
 3 13 4 129.163 117.571 12
 -3 13 5 1317.07 174.316 15
 3 13 5 1051.85 146.524 14
 3 13 5 1277.86 170.93 12
 -3 13 6 4264.17 283.329 15
 3 13 6 4046.65 256.974 14
 3 13 6 3342.82 240.876 12
 -3 13 7 3405.04 257.698 15
 3 13 7 3507.35 241.953 14
 3 13 7 3354.83 240.984 12
 -3 13 8 -56.22 83.2302 15
 3 13 8 -62.365 93.1215 14
 3 13 8 17.4614 81.8207 13
 3 13 8 49.4105 94.4402 12
 -3 13 9 31.9011 89.9731 15
 3 13 9 -44.0207 84.7002 14
 3 13 9 10.3842 88.5646 13
 3 13 9 139.986 100.261 12
 -3 13 10 794.032 149.739 15
 3 13 10 799.713 132.945 13
 3 13 10 973.288 151.741 12
 -3 13 11 98.4115 93.5771 15
 3 13 11 56.8372 84.8707 13
 3 13 11 106.179 103.323 12
 -3 13 12 519.41 127.2 15
 3 13 12 818.147 128.21 13
 -3 13 13 646.554 134.343 15
 3 13 13 943.209 141.133 13
 -3 13 14 710.572 134.841 15
 3 13 14 919.395 139.95 13
 -3 13 15 670.073 131.245 15
 3 13 15 875.635 129.435 13
 -3 13 16 -69.9114 94.6439 15
 3 13 16 45.5982 82.2957 13
 3 13 17 38.4796 74.6703 13
 3 13 18 92.8593 82.6456 13
 3 13 19 142.081 87.1646 13
 -3 13 19 70.8522 72.9471 13
 3 13 20 260.994 84.0246 13
 -3 13 20 183.465 79.4031 13
 3 13 21 496.206 99.2214 13
 -3 13 21 295.359 88.3253 13
 3 13 22 79.4975 61.7755 14
 -3 13 22 202.288 78.0024 13
 3 13 23 13.1623 51.0728 14
 -3 13 23 51.7513 64.5632 13
 -3 14 0 67.5807 93.3756 15
 3 14 0 379.911 156.13 12
 -3 14 -1 6114.56 323.077 15
 3 14 -1 6462.54 329.245 12
 3 14 1 6135.25 322.825 12
 -3 14 1 6179.58 331.132 15
 -3 14 -2 830.606 139.371 15
 -3 14 2 621.076 133.419 15
 3 14 2 709.307 123.058 14
 3 14 2 813.824 153.082 12
 -3 14 -3 2555.43 217.144 15
 -3 14 3 2493.55 216.702 15
 3 14 3 2698.91 206.752 14
 3 14 3 2735.15 224.411 12
 -3 14 -4 163.457 104.38 15
 -3 14 4 165.865 101.458 15
 3 14 4 89.5503 80.7471 14
 3 14 4 56.6085 115.448 12
 -3 14 5 1761.78 193.113 15
 3 14 5 1363 162.482 14
 3 14 5 1629.53 190.339 12
 -3 14 6 3309.22 251.187 15
 3 14 6 3219.8 228.958 14
 3 14 6 3446.28 244.766 12
 -3 14 7 10.5454 92.0577 15
 3 14 7 30.859 77.193 14
 3 14 7 111.477 99.8099 12
 -3 14 8 10002.4 421.123 15
 3 14 8 10379.3 399.5 14
 3 14 8 10313.9 392.215 12
 -3 14 9 151.699 96.7515 15
 3 14 9 104.955 87.9719 14
 3 14 9 298.956 116.299 12
 -3 14 10 449.335 114.809 15
 3 14 10 763.729 127.263 14
 3 14 10 876.94 148.169 12
 -3 14 11 2357.93 215.912 15
 3 14 11 2521.15 206.219 14
 3 14 11 2723.49 206.234 13
 3 14 11 2696.07 206.221 12
 -3 14 12 4254.52 280.527 15
 3 14 12 4080.3 255.287 14
 3 14 12 4499.8 257.334 13
 3 14 12 4628.45 260.79 12
 -3 14 13 459.962 116.093 15
 3 14 13 587.348 115.917 14
 3 14 13 634.89 120.662 13
 -3 14 14 378.546 107.64 15
 3 14 14 672.99 119.805 14
 3 14 14 772.31 123.197 13
 -3 14 15 415.304 112.736 15
 3 14 15 451.038 100.996 14
 3 14 15 624.127 114.491 13
 -3 14 15 557.615 108.868 13
 -3 14 16 173.294 89.0169 15
 3 14 16 -56.9867 77.1829 14
 3 14 16 140.07 84.6367 13
 -3 14 16 66.5742 72.4578 13
 -3 14 17 622.582 112.337 15
 3 14 17 399.572 96.3153 14
 3 14 17 441.295 96.0233 13
 -3 14 17 520.447 103.48 13
 3 14 18 66.5848 68.264 14
 -3 14 18 110.679 75.85 13
 3 14 19 248.619 77.7722 14
 -3 14 19 232.07 82.1762 13
 3 14 20 -2.36137 60.4791 14
 -3 14 20 112.435 72.8333 13
 3 14 21 23.1226 55.9385 14
 -3 14 21 98.8491 67.9112 13
 3 14 22 393.216 75.6906 14
 -3 14 22 505.167 86.5873 13
 -3 15 0 158.466 97.8259 15
 -3 15 1 7493.62 357.96 15
 -3 15 -1 7305.9 349.15 15
 3 15 1 7137.4 339.546 12
 -3 15 -2 -169.521 112.233 15
 -3 15 2 75.6399 100.076 15
 -3 15 -3 -69.2588 116.401 15
 -3 15 3 173.452 98.4302 15
 3 15 3 58.1265 79.1972 14
 -3 15 -4 2165.83 191.966 15
 -3 15 4 2328.32 211.542 15
 3 15 4 2587.47 201.143 14
 3 15 4 2732.07 223.699 12
 -3 15 5 507.096 121.542 15
 3 15 5 447.599 107.071 14
 3 15 5 755.549 149.614 12
 -3 15 6 6202.49 328.607 15
 3 15 6 6912.39 319.677 14
 3 15 6 6814.67 323.898 12
 -3 15 7 -212.338 122.995 15
 3 15 7 33.393 72.6205 14
 -3 15 8 1676.66 184.223 15
 3 15 8 1996.87 181.943 14
 3 15 8 2243.04 197.75 12
 3 15 9 63.5849 74.0108 14
 3 15 9 260.997 111.816 12
 -3 15 10 1250.61 161.513 15
 3 15 10 1233.16 148.3 14
 -3 15 11 -118.287 104.835 15
 3 15 11 20.8726 76.3024 14
 -3 15 12 116.161 90.196 15
 3 15 12 189.371 83.5514 14
 -3 15 13 -46.1652 92.0847 15
 3 15 13 88.3673 73.0709 14
 -3 15 14 76.9765 80.2412 15
 3 15 14 78.5596 72.4274 14
 -3 15 15 931.641 128.419 15
 3 15 15 1049.99 130.32 14
 -3 15 16 102 81.9013 15
 3 15 16 1.06621 63.1227 14
 -3 15 17 145.289 75.9763 15
 3 15 17 0.71581 61.6143 14
 3 15 18 34.767 59.3475 14
 -3 15 18 87.8154 62.3597 13
 3 15 19 248.908 70.3211 14
 -3 15 19 275.026 71.7508 13
 3 15 20 -85.0341 59.5255 14
 -3 15 20 -20.4106 52.7052 13
 -3 16 0 -79.189 106.954 15
 -3 16 -1 5908.72 307.004 15
 -3 16 1 5601.22 304.033 15
 -3 16 -2 3166.37 231.219 15
 -3 16 2 2773.29 219.576 15
 -3 16 -3 1425.41 158.937 15
 -3 16 3 1527.96 171.54 15
 3 16 3 1809.13 194.736 12
 -3 16 4 -66.5661 109.177 15
 3 16 4 385.018 135.157 12
 -3 16 5 1382.18 165.034 15
 3 16 5 1861.01 186.534 12
 3 16 6 1184.7 141.72 14
 3 16 6 1421.34 168.84 12
 -3 16 7 -45.7714 109.358 15
 3 16 7 113.936 74.491 14
 -3 16 8 1824.26 180.784 15
 3 16 8 1929.12 169.231 14
 3 16 8 2199.01 191.816 12
 -3 16 9 -89.9302 101.519 15
 3 16 9 -12.9801 73.4475 14
 -3 16 10 -41.99 88.6865 15
 3 16 10 102.061 68.1758 14
 -3 16 11 -143.222 95.2986 15
 3 16 11 -37.5963 67.2324 14
 -3 16 12 391.886 106.704 15
 3 16 12 300.425 85.3857 14
 -3 16 13 744.884 125.11 15
 3 16 13 659.218 104.654 14
 -3 16 14 907.609 128.503 15
 3 16 14 795.723 108.387 14
 -3 16 15 1423.67 137.364 15
 3 16 15 1098.8 118.534 14
 -3 16 16 333.688 89.7403 15
 3 16 16 48.2506 58.2678 14
 -3 16 17 186.041 73.0138 15
 3 16 17 44.5279 54.2744 14
 3 16 18 464.273 77.9178 14
 -3 17 0 -138.101 98.5284 15
 -3 17 -1 310.979 98.6224 15
 -3 17 1 313.097 97.8186 15
 -3 17 -2 1368.58 151.288 15
 -3 17 2 1099.5 140.968 15
 -3 17 -3 53.8939 76.4194 15
 -3 17 3 -3.69551 89.7624 15
 -3 17 4 75.1676 84.8769 15
 -3 17 5 863.381 129.983 15
 -3 17 6 800.199 129.594 15
 -3 17 7 103.521 85.0903 15
 -3 17 8 207.389 98.4838 15
 3 17 8 168.019 70.7589 14
 -3 17 9 -28.3481 82.8498 15
 3 17 9 78.4316 66.9505 14
 -3 17 10 80.2875 82.1086 15
 3 17 10 52.554 65.4275 14
 -3 17 11 96.5381 87.4588 15
 3 17 11 118.623 66.6324 14
 -3 17 12 250.123 89.4175 15
 3 17 12 131.066 65.4011 14
 -3 17 13 245.134 88.4578 15
 3 17 13 -21.2872 52.5832 14
 -3 17 14 259.336 81.7665 15
 3 17 14 118.035 61.2827 14
 -3 17 15 85.3047 65.847 15
 3 17 15 -1.33216 50.3242 14
 -3 18 0 79.7662 79.8353 15
 -3 18 -1 818.769 115.85 15
 -3 18 1 800.531 116.322 15
 -3 18 -2 203.271 82.4222 15
 -3 18 2 -8.98947 73.0743 15
 -3 18 3 -9.34195 72.3509 15
 -3 18 4 733.711 118.389 15
 -3 18 5 333.15 97.4445 15
 -3 18 6 1029.55 126.791 15
 -3 18 7 436.937 101.361 15
 -3 18 8 1012.68 123.693 15
 -3 18 9 134.853 79.0339 15
 -3 18 10 176.591 83.3811 15
 -3 18 11 252.868 84.2865 15
 -3 18 12 455.457 90.8928 15
 -3 19 0 274.203 79.5815 15
 -3 19 -1 1135.03 111.154 15
 -3 19 1 1084.75 117.87 15
 -3 19 2 284.419 86.717 15
 -3 19 3 -249.544 91.0185 12
 -3 19 3 266.941 83.0801 15
 -3 19 4 667.418 100.938 15
 -3 19 4 31.3327 81.436 12
 -3 19 5 421.276 92.0043 15
 -3 19 5 -135.334 90.4852 12
 -3 19 6 531.736 94.3533 15
 -3 19 6 -84.7061 91.0629 12
 -3 19 7 332.128 84.0762 15
 -3 19 8 990.394 111.847 15
 -4 0 0 5790.31 616.628 7
 -4 0 1 -27.5979 178.068 7
 -4 0 -1 -59.1855 172.875 7
 -4 0 2 11078.3 851.165 7
 -4 0 -2 8159.75 738.481 7
 -4 0 3 -132.012 140.942 5
 -4 0 3 -75.7359 201.002 7
 -4 0 -3 40.1083 168.473 7
 4 0 -4 78266.9 2127.54 10
 -4 0 4 77381.4 2207.06 7
 -4 0 -4 79844 2236.57 7
 -4 0 5 -45.0024 191.904 1
 4 0 -5 -90.3117 189.315 10
 -4 0 -5 74.9778 214.965 7
 4 0 -6 26440.5 1282.88 10
 -4 0 -6 25792.8 1294.98 7
 -4 0 6 26874.5 1349.46 1
 4 0 -7 45.4144 203.893 10
 -4 0 7 -78.1345 212.745 1
 -4 0 -7 -61.118 173.165 7
 4 0 -8 11880.1 883.321 10
 -4 0 -8 12541.5 930.517 7
 -4 0 8 12277.2 961.281 1
 4 0 -9 -104.223 205.074 10
 -4 0 -9 157.079 205.097 7
 -4 0 9 -2.49352 232.622 1
 -4 0 10 15749.5 1119.73 1
 -4 0 -10 15402.8 1030.09 7
 -4 0 11 -3.79148 229.679 1
 -4 0 -11 -18.174 172.705 7
 -4 0 12 25689.6 1470.49 1
 -4 0 13 -114.252 233.529 1
 -4 0 14 2067.72 498.024 1
 -4 0 15 -957.257 374.374 1
 4 0 16 146.134 74.5836 16
 4 0 17 -22.5188 70.2173 16
 4 0 18 4834.81 262.377 16
 4 0 19 -21.7248 70.2754 16
 4 0 20 4189.11 245.241 16
 4 0 21 -16.732 68.022 16
 4 0 22 457.183 101.49 16
 4 0 23 15.5228 65.4959 16
 4 0 24 3196.72 205.783 16
 4 0 25 -12.9754 61.4843 16
 4 0 26 507.522 92.2719 16
 -4 0 27 -26.4632 69.0665 16
 4 0 27 -2.24913 58.1993 16
 -4 0 28 5.03595 61.0218 16
 4 0 28 21.9362 51.8303 16
 -4 0 29 -47.938 59.7013 16
 -4 1 0 2433.55 419.66 7
 -4 -1 0 2305.82 413.037 7
 -4 1 1 23283.5 1083.09 5
 -4 1 1 23895.6 1229.38 7
 -4 1 -1 23071.3 1215.91 7
 -4 -1 1 23438.9 1226.01 7
 -4 -1 -1 23474.1 1242.32 7
 -4 1 2 314.853 175.783 5
 -4 1 2 61.3465 171.172 7
 -4 1 -2 186.923 173.843 7
 -4 -1 2 445.77 236.312 7
 -4 -1 -2 295.749 222.919 7
 -4 1 3 36964.7 1300.6 5
 -4 1 -3 36942.7 1523.07 7
 -4 -1 3 38286.3 1556.65 7
 -4 -1 -3 38382.5 1612.17 7
 4 1 -4 14527.5 894.409 10
 4 -1 -4 14161.6 946.423 10
 -4 -1 4 13822.5 951.707 7
 -4 1 -4 12840.8 907.897 7
 -4 -1 -4 13613.6 971.699 7
 -4 -1 4 13678.9 956.115 1
 4 1 -5 17820.4 1008.71 10
 4 -1 -5 17174.8 1049.7 10
 -4 -1 5 17375 1055.05 7
 -4 1 -5 16382.1 1021.05 7
 -4 -1 -5 17909.2 1122.97 7
 -4 -1 5 18101.1 1119.02 1
 4 1 -6 18447.8 1035.88 10
 4 -1 -6 19631.3 1134.94 10
 -4 -1 6 19997.7 1130.76 7
 -4 1 -6 20970.7 1154.35 7
 -4 -1 -6 20849.7 1209.13 7
 -4 -1 6 20115.9 1181.38 1
 4 1 -7 78435.2 2142.6 10
 4 -1 -7 73402.5 2200 10
 -4 1 -7 77243.2 2201.57 7
 -4 -1 7 78292.5 2388.28 1
 -4 -1 -7 75032 2277.15 7
 -4 1 7 78327.1 2323.64 1
 -4 1 8 2087.23 432.572 1
 4 1 -8 2509.67 425.644 10
 4 -1 -8 2597.59 450.919 10
 -4 -1 8 2882.48 499.188 1
 -4 -1 -8 3463.73 526.43 7
 -4 1 -8 2413.28 419.973 7
 4 1 -9 50377.7 1795.43 10
 4 -1 -9 47712.4 1824.9 10
 -4 -1 9 53058.5 2023.79 1
 -4 1 -9 52406.3 1832.52 7
 -4 -1 -9 51822.4 1916.94 7
 -4 1 9 51384.9 1926.98 1
 4 -1 -10 1317.99 357.733 10
 -4 1 10 1961.9 410.011 1
 -4 1 -10 1747.73 368.602 7
 -4 -1 -10 2118.91 433.608 7
 -4 -1 10 2112.16 457.705 1
 -4 -1 11 648.464 344.409 1
 -4 1 11 516.361 262.474 1
 -4 -1 -11 884.076 328.905 7
 -4 -1 12 11989.5 1059.31 1
 -4 -1 -12 11937.1 953.555 7
 -4 1 12 11371.3 978.83 1
 -4 1 13 997.695 380.891 1
 -4 -1 13 448.349 270.162 1
 -4 -1 14 808.145 401.9 1
 -4 1 14 494.33 322.011 1
 -4 -1 15 880.501 417.115 1
 4 1 15 792.342 122.088 16
 4 -1 16 1211.91 139.269 16
 4 1 16 1142.16 139.405 16
 4 1 17 1441.26 156.898 16
 4 -1 17 1470.14 157.117 16
 4 -1 18 -32.9562 68.1025 16
 4 1 18 9.64451 76.3232 16
 4 1 19 1025.49 137.091 16
 4 -1 19 794.724 118.065 16
 4 -1 20 16.2089 64.4341 16
 4 1 20 -2.42239 70.8684 16
 4 -1 21 37.6237 60.1026 16
 4 1 21 -32.4812 72.3652 16
 4 -1 22 47.4304 65.547 16
 4 1 22 83.478 74.6787 16
 4 -1 23 894.997 119.512 16
 4 1 23 891.068 127.803 16
 4 -1 24 91.2163 68.3664 16
 4 1 24 -17.4783 63.5949 16
 4 -1 25 -22.8118 62.2565 16
 4 1 25 -21.6416 67.8743 16
 4 1 26 -33.8215 67.2848 16
 -4 -1 27 377.613 90.7491 16
 -4 1 27 211.583 74.014 16
 4 1 27 260.1 74.2926 16
 -4 1 28 -60.8627 68.7452 16
 4 1 28 -23.405 57.8364 16
 -4 -1 28 -108.708 72.8782 16
 -4 -1 29 78.798 58.1338 16
 -4 1 29 10.8651 53.5988 16
 4 1 29 -5.22517 51.4803 16
 -4 2 0 4320.76 498.361 5
 -4 -2 0 3802.69 559.453 7
 -4 2 1 1219.34 283.028 5
 -4 2 -1 805.711 258.112 5
 -4 -2 1 640.874 262.648 7
 -4 -2 -1 805.164 305.049 7
 -4 2 2 2454.13 378.257 5
 -4 2 -2 2205.52 396.511 7
 -4 -2 2 2228.25 420.364 7
 -4 -2 -2 2075.8 423.074 7
 -4 -2 2 2167.94 399.649 1
 -4 2 3 18881 959.909 5
 4 2 -3 20454 1031.81 10
 -4 2 -3 20822.6 1148.08 7
 -4 -2 3 19586 1134.91 7
 -4 -2 3 18592.4 1109.26 1
 4 2 -4 12227.6 801.044 10
 4 -2 -4 10573.4 848.99 10
 -4 2 -4 11530.5 859.345 7
 -4 -2 4 12072.7 886.788 7
 -4 -2 4 11150.9 888.807 1
 -4 2 4 10659.1 717.44 5
 4 2 -5 1958.74 354.465 10
 4 -2 -5 1592.22 380.435 10
 -4 2 -5 1945.64 381.49 7
 -4 -2 5 2276.12 397.711 7
 -4 -2 5 2337.18 434.663 1
 4 2 -6 5509.71 559.83 10
 4 -2 -6 6123.26 677.052 10
 -4 2 -6 5477.74 611.068 7
 -4 -2 6 5426.07 602.971 7
 -4 -2 6 5718.31 662.179 1
 4 2 -7 4483.34 515.75 10
 4 -2 -7 5977.31 681.355 10
 -4 -2 7 5559.07 668.329 1
 -4 -2 7 5386.22 608.049 7
 -4 2 -7 5844.48 620.049 7
 4 2 -8 2072.05 380.915 10
 4 -2 -8 2500.82 457.647 10
 -4 2 -8 2035.22 381.781 7
 -4 -2 8 2333.65 465.331 1
 4 -2 -9 288.734 226.857 10
 -4 2 -9 374.762 191.191 7
 -4 -2 9 445.107 256.945 1
 4 -2 -10 4771.33 635.615 10
 -4 -2 10 4327.73 663.822 1
 -4 2 11 1149.85 354.773 1
 -4 -2 11 1221.23 401.768 1
 -4 -2 12 3038.73 589.794 1
 -4 2 12 3304.59 535.569 1
 -4 -2 13 806.468 366.204 1
 -4 -2 14 937.269 408.312 1
 4 2 15 4812.7 254.722 16
 4 2 16 1343.72 151.675 16
 4 2 17 51.0025 72.5552 16
 4 2 18 1174.55 145.423 16
 4 2 19 2262.56 190.385 16
 4 2 20 110.921 85.9753 16
 4 2 21 2281.56 190.689 16
 4 2 22 157.324 83.4033 16
 4 2 23 90.8422 75.3123 16
 4 2 24 1521.48 152.752 16
 4 2 25 495.486 99.3509 16
 4 2 26 21.6162 65.9183 16
 -4 -2 27 106.758 63.0017 16
 -4 2 27 215.787 74.062 16
 4 2 27 118.436 67.8333 16
 -4 -2 28 -35.4401 60.5688 16
 -4 2 28 -5.37429 57.9146 16
 4 2 28 39.4923 62.4315 16
 -4 2 29 42.9216 59.1987 16
 4 2 29 144.068 61.2261 16
 -4 3 0 6655.86 637.866 5
 -4 -3 0 7119.67 750.316 7
 -4 3 1 3806.99 474.701 5
 -4 3 -1 3643.96 477.126 5
 -4 -3 1 3849.84 546.74 7
 -4 3 2 495.821 207.436 5
 -4 3 -2 360.777 184.823 5
 -4 -3 2 329.151 231.518 1
 -4 -3 2 282.865 242.774 7
 -4 3 3 945.222 252.317 5
 -4 3 -3 951.682 287.186 5
 4 3 -3 1040.9 238.175 10
 4 -3 -3 863.562 289.647 10
 -4 -3 3 1005 319.243 1
 -4 -3 3 1226.58 323.808 7
 -4 3 -4 2608.48 441.538 5
 4 3 -4 3135.06 408.735 10
 4 -3 -4 3792.53 536.643 10
 -4 -3 4 3321.83 490.348 7
 -4 -3 4 3066.42 496.782 1
 -4 3 4 3534.39 437.855 5
 4 3 -5 6561.66 579.865 10
 4 -3 -5 5698.49 660.188 10
 -4 -3 5 5741.49 672.66 1
 -4 -3 5 6617.5 664.245 7
 4 -3 -6 1752.83 393.897 10
 -4 -3 6 1796.31 368.004 7
 -4 -3 6 1651.34 424.617 1
 4 -3 -7 -24.3663 177.897 10
 -4 -3 7 -64.8366 158.605 7
 -4 -3 7 65.1938 195.99 1
 4 -3 -8 6016.53 695.412 10
 -4 -3 8 5636.2 724.922 1
 -4 -3 8 6707.28 670.413 7
 4 -3 -9 1492.86 389.575 10
 -4 -3 9 2246.89 480.166 1
 4 -3 -10 3095.04 543.048 10
 -4 -3 10 3837.98 637.604 1
 4 -3 -11 692.648 269.736 3
 -4 -3 11 865.354 387.8 1
 4 -3 -12 42.1397 193.331 3
 -4 -3 12 176.758 267.965 1
 -4 -3 13 1574.86 486.129 1
 4 -3 -13 1000.1 371.473 3
 4 -3 -14 214.364 215.277 3
 4 3 14 292.182 90.8255 16
 4 3 15 636.088 115.826 16
 4 3 16 231.072 87.2359 16
 4 3 17 4649.95 257.344 16
 4 3 18 592.625 111.952 16
 4 3 19 29.8941 69.7762 16
 4 3 20 1328.78 152.911 16
 4 3 21 266.592 93.5253 16
 4 3 22 67.3517 74.6072 16
 4 3 23 261.872 95.1806 16
 4 3 24 563.219 108.252 16
 4 3 25 159.926 84.8712 16
 4 3 26 206.878 79.2159 16
 -4 3 27 6.02899 65.283 16
 4 3 27 27.0471 59.2339 16
 -4 3 28 -93.2532 68.5934 16
 4 3 28 81.8218 57.5036 16
 -4 3 29 11.5475 54.6477 16
 4 3 29 -15.5183 46.7521 16
 -4 4 0 944.129 273.235 5
 -4 4 1 478.099 231.394 5
 -4 4 -1 282.874 175.708 5
 -4 -4 1 874.201 299.681 1
 -4 4 2 1.2382 125.672 5
 -4 4 -2 260.586 199.809 5
 -4 -4 2 243.298 225.395 1
 -4 -4 2 372.028 256.727 7
 -4 4 3 669.365 226.793 5
 -4 4 -3 1563.73 353.196 5
 4 -4 -3 1075.12 334.354 10
 -4 -4 3 1537.54 381.522 7
 -4 -4 3 1263.98 328.765 1
 -4 4 4 1089.95 259.637 5
 -4 4 -4 1122.62 322.82 5
 4 -4 -4 1189.03 344.071 10
 -4 -4 4 1557.78 370.964 1
 -4 -4 4 1319.1 343.082 7
 -4 -4 5 122.845 196.251 1
 -4 4 -5 226.503 189.087 5
 4 -4 -5 -57.5147 211.633 10
 -4 -4 5 50.8677 178.344 7
 -4 4 -6 3040.95 478.592 5
 4 -4 -6 3196.12 529.969 10
 -4 -4 6 3097.35 486.203 7
 -4 -4 6 2939.34 526.346 1
 -4 4 -7 4913.81 620.765 5
 4 -4 -7 4851.84 648.111 10
 -4 -4 7 4514.27 656.014 1
 -4 -4 7 5569.38 613.823 7
 -4 4 -8 86.4983 146.755 5
 4 -4 -8 19.246 185.627 10
 -4 -4 8 -175.903 234.877 1
 -4 -4 8 -37.974 155.143 7
 -4 4 -9 1371.67 356.69 5
 4 -4 -9 1738.19 428.111 10
 -4 -4 9 1873.12 472.545 1
 -4 4 -10 10027 916.072 5
 4 -4 -10 9684.02 944.875 10
 -4 -4 10 11407.8 1075.96 1
 -4 -4 11 32.0525 223.966 1
 -4 4 -11 209.58 169.28 5
 -4 4 -12 73.246 162.778 5
 -4 -4 12 290.377 301.56 1
 -4 4 -13 1437.4 391.259 5
 -4 -4 13 1491.76 489.224 1
 4 4 14 3087.37 205.719 16
 4 4 15 234.829 95.2211 13
 4 4 15 287.6 86.6548 16
 4 4 16 92.3745 87.1885 13
 4 4 16 -37.1564 73.9561 16
 4 4 17 333.911 98.7625 16
 4 4 18 -51.7459 81.4524 16
 4 4 19 202.714 87.312 16
 4 4 20 302.093 98.3984 16
 4 4 21 78.7089 76.5514 16
 4 4 22 729.877 121.689 16
 4 4 23 1400.66 152.689 16
 4 4 24 90.4684 75.6186 16
 4 4 25 469.547 101.419 16
 4 4 26 80.373 64.1797 16
 -4 4 27 279.077 79.1595 16
 4 4 27 279.092 78.5198 16
 -4 4 28 86.6189 60.9882 16
 4 4 28 185.609 67.9385 16
 4 4 29 36.2385 51.5056 16
 -4 4 29 -58.6784 56.3068 16
 -4 5 0 1587.39 357.565 5
 -4 -5 1 3356.53 517.613 1
 -4 5 1 3192.57 485.321 5
 -4 5 -1 3040.58 479.853 5
 4 -5 -2 3859.29 565.887 10
 -4 -5 2 3757.88 544.359 1
 -4 5 2 4001.12 534.014 5
 -4 5 -2 4537.39 582.209 5
 -4 5 3 730.085 257.993 5
 -4 5 -3 835.369 293.854 5
 4 -5 -3 856.847 302.877 10
 -4 -5 3 751.025 258.669 1
 -4 5 -4 229.125 193.362 5
 -4 -5 4 290.364 212.681 1
 4 -5 -4 282.21 234.061 10
 -4 -5 4 455.777 259.47 7
 -4 5 -5 753.845 295.989 5
 4 -5 -5 718.092 305.228 10
 -4 5 5 903.076 253.677 6
 -4 -5 5 868.331 295.365 7
 -4 -5 5 925.462 325.126 1
 -4 5 -6 5252.59 652.701 5
 4 -5 -6 4515.56 632.329 10
 -4 -5 6 4817.27 683.035 1
 -4 -5 6 4741.95 596.559 7
 -4 5 6 3966.27 505.744 6
 -4 5 -7 1161.88 335.961 5
 4 -5 -7 954.711 338.049 10
 -4 -5 7 1077.57 368.264 1
 -4 -5 7 1291.75 332.193 7
 -4 5 -8 628.857 269.157 5
 4 -5 -8 559.331 294.686 10
 -4 -5 8 670.209 331.873 1
 -4 -5 9 -112.794 279.782 1
 -4 5 -9 34.0758 137.774 5
 4 -5 -9 -75.6271 191.135 10
 -4 -5 10 1154.56 385.647 1
 -4 5 -10 1285.69 353.735 5
 4 -5 -10 884.921 366.439 10
 -4 5 -11 428.352 225.662 5
 -4 -5 11 528.196 337.441 1
 -4 5 -12 153.82 174.807 5
 -4 -5 12 -86.5995 345.713 1
 4 5 13 2332.21 194.873 13
 4 5 13 2506.4 186.737 16
 4 5 14 783.052 131.576 13
 4 5 14 664.011 114.479 16
 4 5 15 7122.55 327.295 13
 4 5 15 7197.17 312.86 16
 4 5 16 335.007 104.178 13
 4 5 16 394.729 102.208 16
 4 5 17 573.491 119.057 13
 4 5 17 597.757 117.631 16
 4 5 18 431.317 110.734 13
 4 5 18 525.398 110.654 16
 4 5 19 5106.1 270.609 16
 4 5 20 1477.5 160.118 16
 4 5 21 1217.43 148.269 16
 4 5 22 689.956 117.02 16
 4 5 23 200.61 84.2453 16
 4 5 24 165.128 81.3707 16
 4 5 25 -6.11997 65.8334 16
 -4 5 26 -20.4382 68.2251 16
 4 5 26 69.0754 71.8457 16
 -4 5 27 204.859 69.3419 16
 4 5 27 256.616 74.3046 16
 -4 5 28 -28.0389 54.4786 16
 4 5 28 10.9091 55.3256 16
 -4 -6 0 15954.5 1089.67 1
 -4 6 0 14988.2 1058.33 5
 -4 -6 1 7000.19 740.407 1
 -4 6 1 6529.8 701.083 5
 -4 6 -1 6720.29 738.782 5
 -4 6 2 1361.66 354.66 5
 -4 -6 2 1797.43 403.796 1
 -4 6 -2 2036.65 423.888 5
 4 -6 -2 1298.43 358.88 10
 4 -6 -3 2505.07 479.892 10
 -4 -6 3 3085.05 523.092 1
 -4 6 -3 3183.14 511.391 5
 -4 -6 4 33.1721 199.429 1
 -4 6 -4 121.802 199.828 5
 4 -6 -4 126.919 190.655 10
 -4 6 4 -20.7604 168.877 6
 -4 6 -5 249.56 212.115 5
 4 -6 -5 164.478 202.403 10
 -4 6 5 218.402 186.483 6
 -4 -6 5 391.581 276.323 7
 -4 -6 5 426.096 297.874 1
 -4 6 6 1606.62 352.524 6
 -4 6 -6 1631.96 396.445 5
 4 -6 -6 1476.41 405.428 10
 -4 -6 6 1905.04 464.023 1
 -4 -6 6 2169.76 456.265 7
 -4 6 -7 87.1049 173.186 5
 4 -6 -7 7.74227 230.656 10
 -4 -6 7 27.0776 219.497 1
 -4 6 -8 330.504 216.358 5
 4 -6 -8 174.966 212.22 10
 -4 -6 8 296.931 265.882 1
 -4 -6 9 2630.83 568.53 1
 -4 6 -9 2042.36 444.017 5
 4 -6 -9 1941.6 471.817 10
 -4 6 -10 -39.1567 157.016 5
 -4 -6 10 -2.16443 231.765 1
 -4 6 -11 308.389 226.4 5
 4 6 12 151.245 94.6954 13
 4 6 12 53.0373 77.6724 16
 4 6 13 7930.41 341.771 13
 4 6 13 8051.87 322.773 16
 4 6 14 168.841 100.85 13
 4 6 14 47.2517 73.7878 16
 4 6 15 2372.99 202.439 13
 4 6 15 2531.05 192.482 16
 4 6 16 62.5746 77.6189 13
 4 6 16 85.48 82.0762 16
 4 6 17 2425.83 201.69 13
 4 6 17 2381.66 191.527 16
 4 6 18 502.459 117.502 13
 4 6 18 406.563 96.5067 16
 4 6 19 70.8887 76.486 13
 4 6 19 79.7868 77.7036 16
 4 6 20 117.829 84.1049 16
 4 6 21 210.757 86.7592 16
 4 6 22 33.1813 74.4083 16
 4 6 23 18.1662 69.7908 16
 4 6 24 -38.3644 72.1314 16
 -4 6 25 -18.7477 67.4155 16
 4 6 25 36.183 69.4773 16
 -4 6 26 52.2702 64.3459 16
 4 6 26 103.335 69.1507 16
 -4 6 27 -20.4312 59.75 16
 4 6 27 191.548 69.8033 16
 -4 6 28 22.9876 53.8321 16
 4 6 28 90.0506 61.0472 16
 -4 7 0 122.823 167.684 5
 -4 -7 0 83.0385 204.858 1
 -4 7 -1 860.545 310.545 5
 4 -7 -1 592.373 264.43 10
 -4 -7 1 1140.42 336.178 1
 4 -7 -2 2901.4 525.33 10
 -4 -7 2 4937.98 648.558 1
 -4 7 -2 4151.18 614.7 5
 -4 7 -3 572.134 273.124 5
 4 -7 -3 322.082 186.424 10
 -4 7 3 599.816 248.875 6
 -4 -7 3 763.365 299.034 1
 -4 7 -4 937.922 294.229 5
 4 -7 -4 485.917 257.524 10
 -4 7 4 676.633 259.089 6
 -4 -7 4 1388.85 379.998 1
 -4 7 -5 -5.88593 151.776 5
 -4 7 5 162.608 140.418 6
 4 -7 -5 35.0421 140.121 10
 -4 -7 5 460.516 271.098 7
 -4 -7 5 373.04 285.528 1
 -4 7 6 3372.9 519.992 6
 4 -7 -6 1525.24 390.864 10
 -4 -7 6 3108.45 576.442 1
 -4 7 -6 3559.85 579.935 5
 -4 7 -7 1699.15 411.98 5
 4 -7 -7 955.776 357.325 10
 -4 -7 7 1203.51 392.471 1
 -4 7 -8 3465.47 582.331 5
 -4 -7 8 3336.07 634.792 1
 4 -7 -8 2207.87 470.162 10
 -4 -7 9 1002.35 385.326 1
 -4 7 -9 1010.95 334.256 5
 4 -7 -9 1058.92 393.428 10
 4 7 10 207.153 92.1979 13
 4 7 10 207.939 81.5574 16
 4 7 11 4765.13 250.725 16
 4 7 11 4747.58 264.537 13
 4 7 12 1173.52 145.366 13
 4 7 12 1150.86 133.309 16
 4 7 13 306.785 100.591 13
 4 7 13 244.655 92.1086 16
 4 7 14 2868.53 217.18 13
 4 7 14 2852.3 205.376 16
 4 7 15 2522.3 206.772 13
 4 7 15 2263.32 183.346 16
 4 7 16 1.08641 78.3157 13
 4 7 16 9.27267 74.5117 16
 4 7 17 247.008 97.0474 13
 4 7 17 131.414 84.5702 16
 4 7 18 2304.43 198.071 13
 4 7 18 2456.89 191.592 16
 4 7 19 857.63 135.781 13
 4 7 19 853.618 125.521 16
 4 7 20 288.496 94.2405 16
 4 7 21 476.341 104.367 16
 4 7 22 748.176 117.513 16
 4 7 23 366.121 94.6214 16
 -4 7 24 254.763 83.7859 16
 4 7 24 450.173 98.1504 16
 -4 7 25 529.73 94.9306 16
 4 7 25 427.955 89.9729 16
 -4 7 26 0.96027 59.4779 16
 4 7 26 -3.20374 62.0781 16
 -4 7 27 115.331 63.5545 16
 4 7 27 11.0838 54.4479 16
 4 -8 0 67.7313 196.915 10
 4 -8 -1 1301.41 374.861 10
 -4 8 1 657.436 269.653 6
 -4 8 -2 1085.51 358.655 5
 -4 -8 2 995.158 328.159 1
 4 -8 -2 609.586 261.881 10
 -4 8 2 1111.94 334.433 6
 4 -8 -3 4516.15 647.865 10
 -4 -8 3 4774.29 661.626 1
 -4 8 3 4522.29 630.619 6
 -4 8 -3 4196.57 636.514 5
 4 -8 -4 6924.61 799.611 10
 -4 -8 4 7029.74 819.748 1
 -4 8 4 6558.64 749.216 6
 -4 8 -4 7260.04 828.529 5
 -4 8 -5 -45.7975 157.087 5
 -4 8 5 -24.0585 145.725 6
 4 -8 -5 -109.485 220.751 10
 -4 -8 5 59.5517 212.864 1
 -4 8 -6 3399.48 588.096 5
 4 -8 -6 3226.12 585.246 10
 -4 -8 6 3944.12 652.604 1
 -4 8 6 3282.57 518.008 6
 -4 8 -7 2011.65 471.057 5
 4 -8 -7 2165.93 511.505 10
 -4 -8 7 2011 501.518 1
 -4 8 7 1280.62 334.792 6
 4 8 8 27.9106 71.0205 14
 -4 8 9 144.011 89.6171 11
 4 8 9 57.3299 65.2806 14
 4 8 9 177 83.7364 16
 4 8 10 470.55 111.919 13
 4 8 10 322.328 85.8204 16
 4 8 11 39.7253 75.0818 16
 4 8 11 47.6384 84.7641 13
 -4 8 12 -58.5884 96.4764 15
 4 8 12 130.594 86.4175 13
 4 8 12 148.145 92.4628 16
 -4 8 13 10023.3 411.661 15
 4 8 13 9601.61 376.438 13
 4 8 13 9919.67 362.686 16
 4 8 14 1267.63 155.669 13
 4 8 14 1182.63 145.54 16
 4 8 15 92.5105 85.6475 13
 4 8 15 151.541 88.7997 16
 4 8 16 64.9341 85.7752 13
 4 8 16 -57.3285 80.7703 16
 4 8 17 -2.06128 76.3858 13
 4 8 17 -19.2765 74.1622 16
 4 8 18 475.411 113.71 13
 4 8 18 433.157 97.709 16
 4 8 19 293.74 101.327 13
 4 8 19 169.122 83.4621 16
 4 8 20 967.746 127.945 16
 4 8 21 468.336 102.266 16
 4 8 22 150.536 79.7931 16
 -4 8 23 708.956 110.021 16
 4 8 23 627.289 100.075 14
 4 8 23 672.892 103.643 16
 -4 8 24 418.571 89.4183 16
 4 8 24 304.044 75.5276 14
 4 8 24 427.293 89.5382 16
 -4 8 25 100.546 66.816 16
 4 8 25 27.7608 55.8316 14
 4 8 25 2.54573 59.7798 16
 -4 8 26 77.6251 59.9477 16
 4 8 26 73.9409 63.4541 16
 4 -9 0 178.917 205.507 10
 -4 9 0 317.955 259.8 6
 4 -9 -1 496.435 266.258 10
 4 -9 1 290.2 170.308 10
 -4 9 -1 79.7076 190.36 6
 -4 9 1 128.277 205.949 6
 -4 9 2 546.685 256.687 6
 4 -9 -2 544.036 272.747 10
 4 -9 2 413.674 242.659 10
 -4 9 3 1407.25 394.228 6
 4 -9 -3 887.001 347.212 10
 4 9 3 1724.85 174.571 14
 4 -9 -4 350.336 229.733 10
 4 9 -4 105.004 91.4427 14
 4 9 4 41.3341 78.0148 14
 -4 9 4 231.957 272.751 6
 4 9 5 3931.49 251.838 14
 4 9 6 4.16734 72.5631 14
 4 9 7 726.039 119.589 14
 4 9 8 1801.32 177.385 14
 4 9 9 112.672 84.2016 14
 -4 9 10 858.505 143.638 15
 4 9 10 876.59 127.094 16
 4 9 10 712.448 129.58 14
 4 9 11 2906.92 203.411 16
 -4 9 11 2793.47 227.321 15
 4 9 11 2686.4 212.31 13
 -4 9 12 92.1117 91.3683 15
 4 9 12 222.181 100.529 13
 4 9 12 192.521 93.1948 16
 -4 9 13 2576.65 221.874 15
 4 9 13 2443.22 204.645 13
 4 9 13 2362.56 189.262 16
 -4 9 14 4929.64 294.304 15
 4 9 14 4553.63 269.376 13
 4 9 14 4654.54 253.51 16
 4 9 15 295.22 96.6291 13
 4 9 15 101.184 79.6836 16
 4 9 16 518.307 117.008 13
 4 9 16 563.642 108.132 16
 4 9 17 3301.84 232.148 13
 4 9 17 3488.67 221.918 16
 4 9 18 29.0684 69.2414 16
 4 9 19 158.252 79.9749 16
 4 9 20 -10.6034 69.6854 16
 -4 9 21 375.484 88.2534 16
 4 9 21 283.777 82.5115 16
 -4 9 22 40.4651 68.2955 16
 4 9 22 117.271 67.2008 14
 4 9 22 192.235 79.1597 16
 -4 9 23 349.742 83.8745 16
 4 9 23 220.788 74.4374 14
 4 9 23 395.747 87.6276 16
 -4 9 24 346.939 75.3983 16
 4 9 24 350.876 78.6598 14
 4 9 24 417.494 84.7209 16
 4 9 25 854.86 95.6818 14
 -4 9 25 959.085 100.425 16
 4 9 25 727.866 92.7639 16
 -4 9 26 112.735 58.4693 16
 4 9 26 12.6682 53.6911 16
 4 10 0 2238.39 195.553 14
 4 10 -1 84.7195 85.5783 14
 4 10 1 22.6817 83.5558 14
 4 10 -2 238.289 104.846 14
 4 10 2 258.172 105.143 14
 4 10 -3 1183.35 148.898 14
 4 10 3 1344.14 162.805 14
 4 10 -4 86.8197 87.0174 14
 4 10 4 26.0803 91.6937 14
 4 10 5 -3.39345 80.7602 14
 4 10 6 2896.56 222.381 14
 -4 10 7 205.122 96.43 15
 4 10 7 230.187 94.3964 14
 -4 10 8 1053.65 151.867 15
 4 10 8 1196.45 158.083 14
 -4 10 9 411.806 119.362 15
 4 10 9 448.822 111.179 14
 -4 10 10 2738.7 233.52 15
 4 10 10 2482.24 212.557 14
 -4 10 11 1088.82 157.158 15
 4 10 11 902.261 140.993 14
 -4 10 12 2327.86 215.177 15
 4 10 12 2321.34 204.365 14
 -4 10 13 236.657 100.771 15
 4 10 13 231.599 82.6473 16
 -4 10 14 913.31 144.221 15
 4 10 14 1000.5 132.23 16
 -4 10 15 528.79 119.36 15
 4 10 15 465.862 102.596 16
 4 10 16 117.301 79.7464 16
 4 10 17 -1.2339 69.8486 16
 4 10 18 41.9119 72.5482 16
 4 10 19 921.708 119.384 16
 4 10 20 200.133 80.2098 14
 4 10 20 410.298 91.7815 16
 4 10 21 95.7849 70.0302 14
 4 10 21 71.2911 68.8294 16
 4 10 22 82.7255 65.8734 14
 4 10 22 97.1799 69.2233 16
 4 10 23 125.716 65.8586 16
 4 10 23 19.0584 59.1092 14
 4 10 24 356.76 76.8675 16
 4 10 24 338.959 74.4147 14
 4 10 25 140.299 58.1652 14
 4 10 25 101.48 54.4048 16
 -4 11 0 804.709 140.443 15
 4 11 0 1317.14 162.282 14
 -4 11 1 61.0463 81.6056 15
 -4 11 -1 248.439 97.4518 15
 4 11 -1 230.192 98.5528 14
 4 11 1 312.184 107.896 14
 -4 11 2 860.818 136.963 15
 -4 11 -2 921.363 148.525 15
 4 11 -2 946.375 138.21 14
 4 11 2 1013.34 143.395 14
 -4 11 3 -12.6828 82.6559 15
 -4 11 -3 -76.3697 96.5637 15
 4 11 -3 -13.235 75.1403 14
 4 11 3 -39.3 85.3359 14
 -4 11 4 288.809 97.4554 15
 -4 11 -4 309.175 98.6934 15
 4 11 -4 290.415 99.237 14
 4 11 4 226.323 98.5174 14
 -4 11 5 -125.925 101.582 15
 -4 11 -5 -105.658 94.2538 15
 4 11 5 49.3017 87.9558 14
 -4 11 6 8156.53 375.683 15
 4 11 6 8997.82 382.58 14
 -4 11 7 80.7254 91.0222 15
 4 11 7 48.2516 78.5794 14
 -4 11 8 214.611 99.7336 15
 4 11 8 162.001 91.4279 14
 -4 11 9 293.68 107.387 15
 4 11 9 193.694 94.7413 14
 -4 11 10 3593.43 264.42 15
 4 11 10 3661.02 250.18 14
 -4 11 11 394.542 115.583 15
 4 11 11 382.151 105.762 14
 -4 11 12 707.857 136.849 15
 4 11 12 567.722 117.372 14
 -4 11 13 354.64 114.885 15
 4 11 13 363.607 100.162 14
 -4 11 14 1234.68 163.335 15
 4 11 14 1016.18 143.791 14
 -4 11 15 1494.52 171.57 15
 4 11 15 1043.51 144.771 14
 4 11 16 966.327 138.409 14
 4 11 16 1249.42 133.317 16
 4 11 17 105.55 68.9684 16
 4 11 17 -12.4041 69.8171 14
 4 11 18 481.168 99.315 14
 4 11 18 632.061 102.446 16
 4 11 19 -71.7579 70.0075 16
 4 11 19 -61.5204 69.5506 14
 4 11 20 158.517 71.9345 14
 4 11 20 301.364 76.6189 16
 4 11 21 252.449 69.5676 16
 4 11 21 197.747 75.7948 14
 4 11 22 -7.18027 48.7578 14
 4 11 22 55.2856 55.3533 16
 4 11 23 771.865 96.8253 14
 4 11 23 928.015 94.6814 16
 4 11 24 987.747 99.0556 14
 -4 11 24 1000.38 106.506 13
 4 11 24 1003.35 91.1365 16
 -4 12 0 -21.9562 85.8138 15
 4 12 0 43.9126 76.1205 14
 -4 12 1 20.6452 85.1062 15
 -4 12 -1 -95.7524 94.0991 15
 4 12 -1 -56.6395 86.2657 14
 4 12 1 20.5143 80.4753 14
 -4 12 2 243.988 103.958 15
 -4 12 -2 110.002 82.9145 15
 4 12 -2 269.117 102.054 14
 4 12 2 245.239 96.6676 14
 -4 12 3 -64.8648 91.6988 15
 -4 12 -3 124.519 85.9621 15
 4 12 -3 -64.1414 79.5618 14
 4 12 3 -24.7724 74.0134 14
 -4 12 4 237.334 96.2269 15
 -4 12 -4 349.135 105.44 15
 4 12 4 314.006 104.361 14
 -4 12 -5 -9.1813 89.9483 15
 -4 12 5 -10.9646 99.1772 15
 4 12 5 133.715 93.1321 14
 -4 12 6 1025.86 157.534 15
 4 12 6 1172.22 156.561 14
 -4 12 7 231.479 95.5807 15
 4 12 7 303.048 105.798 14
 -4 12 8 663.265 134.68 15
 4 12 8 789.623 136.029 14
 -4 12 9 2094.17 205.952 15
 4 12 9 2294.82 206.7 14
 -4 12 10 762.395 141.071 15
 4 12 10 829.252 136.003 14
 -4 12 11 410.005 119.284 15
 4 12 11 236.302 96.5764 14
 -4 12 12 81.5583 95.8557 15
 4 12 12 50.9071 75.7759 14
 -4 12 13 271.401 97.735 15
 4 12 13 209.226 91.9314 14
 -4 12 14 338.487 106.471 15
 4 12 14 225.534 91.1921 14
 -4 12 15 -174.567 112.019 15
 4 12 15 3.81539 72.061 14
 -4 12 16 108.036 85.6638 15
 4 12 16 417.865 104.462 14
 4 12 17 1774.26 167.86 14
 4 12 18 152.879 75.9751 14
 4 12 19 -45.7265 64.0788 14
 4 12 20 -59.8888 64.333 14
 4 12 21 56.4097 56.7846 14
 4 12 22 108.895 61.0447 14
 -4 12 22 144.272 75.187 13
 -4 13 0 693.016 126.964 15
 4 13 0 563.587 110.881 14
 -4 13 -1 2282.69 212.701 15
 -4 13 1 2442.26 215.131 15
 4 13 -1 2445.32 195.879 14
 4 13 1 2467.02 201.756 14
 -4 13 -2 1000.71 142.977 15
 -4 13 2 813.035 142.47 15
 4 13 2 1082.91 148.481 14
 4 13 -2 1004.65 134.011 14
 -4 13 -3 92.6209 84.6038 15
 -4 13 3 13.2491 88.3819 15
 4 13 3 69.5347 80.4713 14
 -4 13 -4 44.7692 82.2216 15
 -4 13 4 125.774 101.744 15
 4 13 4 -16.0192 85.5168 14
 -4 13 -5 12326.3 445.386 15
 -4 13 5 11987.2 459.872 15
 4 13 5 12269.4 439.358 14
 -4 13 6 1186.79 162.665 15
 4 13 6 1347.49 166.548 14
 -4 13 7 5594.64 317.632 15
 4 13 7 5849.16 307.767 14
 -4 13 8 184.312 98.9388 15
 4 13 8 85.802 85.6825 14
 -4 13 9 2134.32 205.528 15
 4 13 9 2448.86 208.143 14
 -4 13 10 580.616 129.127 15
 4 13 10 450.164 111.878 14
 -4 13 11 148.867 98.1027 15
 4 13 11 149.216 92.9924 14
 -4 13 12 3964.04 266.726 15
 4 13 12 3816.67 248.309 14
 -4 13 13 -56.2478 91.7574 15
 4 13 13 -22.9806 76.8642 14
 -4 13 14 4.94895 101.508 15
 4 13 14 300.532 96.3462 14
 -4 13 15 154.092 83.4758 15
 4 13 15 280.04 88.3898 14
 -4 13 16 -3.5553 80.8156 15
 4 13 16 50.4036 67.9514 14
 4 13 17 244.321 82.8509 14
 4 13 18 62.9045 65.9887 14
 4 13 19 243.858 74.8727 14
 -4 13 19 359.958 86.0951 13
 4 13 20 225.821 70.9922 14
 -4 13 20 193.197 68.6132 13
 4 13 21 24.5313 54.2503 14
 -4 13 21 -18.6845 62.2086 13
 -4 14 0 108.977 83.2858 15
 4 14 0 135.764 85.8763 14
 -4 14 -1 465.488 117.56 15
 -4 14 1 350.552 114.104 15
 4 14 -1 436.114 101.401 14
 4 14 1 335.139 96.316 14
 -4 14 -2 3255.65 240.772 15
 -4 14 2 3446.98 251.914 15
 4 14 2 3329.22 228.602 14
 -4 14 -3 74.3289 102.488 15
 -4 14 3 151.975 101.948 15
 4 14 3 62.0576 77.6849 14
 -4 14 -4 3809 253.585 15
 -4 14 4 3853.88 272.136 15
 4 14 4 3970.53 250.747 14
 -4 14 5 510.771 122.539 15
 4 14 5 533.043 114.646 14
 -4 14 6 3626.39 262.133 15
 4 14 6 3831.18 248.324 14
 -4 14 7 576.996 132.195 15
 4 14 7 467.229 110.061 14
 -4 14 8 645.73 133.874 15
 4 14 8 656.971 121.659 14
 -4 14 9 1071.44 160.79 15
 4 14 9 997.857 141.022 14
 -4 14 10 2439.5 215.677 15
 4 14 10 2035.29 182.255 14
 -4 14 11 -118.611 115.72 15
 4 14 11 44.2409 73.5314 14
 -4 14 12 544.389 118.153 15
 4 14 12 949.574 134.836 14
 -4 14 13 -52.8835 99.5654 15
 4 14 13 111.613 76.8677 14
 -4 14 14 -60.3114 95.3995 15
 4 14 14 139.816 83.4496 14
 -4 14 15 433.788 102.443 15
 4 14 15 504.436 99.7592 14
 -4 14 16 -114.724 81.4843 15
 4 14 16 -53.2715 67.8092 14
 4 14 17 -14.1545 65.2519 14
 4 14 18 474.634 88.6358 14
 -4 14 18 377.742 81.1441 13
 4 14 19 413.135 80.9485 14
 -4 14 19 188.868 64.8723 13
 -4 15 0 4572.23 279.568 15
 -4 15 -1 2693.92 218.598 15
 -4 15 1 3215.42 239.104 15
 4 15 1 2798.53 196.947 14
 -4 15 -2 226 110.267 15
 -4 15 2 82.8524 92.2036 15
 4 15 2 87.9908 82.69 14
 -4 15 -3 4550.32 271.417 15
 -4 15 3 4913.68 288.568 15
 4 15 3 4663.41 256.094 14
 -4 15 -4 694.161 128.853 15
 -4 15 4 539.98 126.379 15
 4 15 4 619.135 114.105 14
 -4 15 5 275.9 111.274 15
 4 15 5 159.769 85.5066 14
 -4 15 6 2972.62 233.685 15
 4 15 6 3390.05 223.533 14
 -4 15 7 2508.14 212.484 15
 4 15 7 2509.7 194.96 14
 -4 15 8 433.647 112.979 15
 4 15 8 515.398 108.874 14
 -4 15 9 2398.22 205.252 15
 4 15 9 2805.3 203.177 14
 -4 15 10 314.32 103.35 15
 4 15 10 556.257 108.21 14
 -4 15 11 -199.784 109.069 15
 4 15 11 38.6044 67.9303 14
 -4 15 12 280.166 96.3339 15
 4 15 12 274.048 84.8681 14
 -4 15 13 790.531 118.618 15
 4 15 13 794.959 113.007 14
 -4 15 14 -73.1052 80.195 15
 4 15 14 123.945 72.658 14
 -4 15 15 51.2735 70.2484 15
 4 15 15 53.3633 60.7135 14
 -4 15 16 97.264 63.6741 15
 4 15 16 20.8988 59.4719 14
 4 15 17 383.531 75.6462 14
 -4 16 0 -133.625 104.709 15
 -4 16 -1 866.682 129.728 15
 -4 16 1 597.226 116.006 15
 -4 16 -2 242.39 89.2071 15
 -4 16 2 158.806 88.16 15
 -4 16 -3 387.263 97.2539 15
 -4 16 3 323.441 94.1954 15
 4 16 3 517.116 96.7665 14
 -4 16 4 152.014 91.6296 15
 4 16 4 415.783 95.0742 14
 -4 16 5 91.2652 98.1167 15
 4 16 5 307.266 86.5061 14
 -4 16 6 -197.172 114.746 15
 4 16 6 55.927 68.5128 14
 -4 16 7 -115.991 109.469 15
 4 16 7 30.2766 64.7161 14
 -4 16 8 103.494 88.1325 15
 4 16 8 251.603 80.4466 14
 -4 16 9 32.9565 81.0894 15
 4 16 9 146.972 70.2185 14
 -4 16 10 38.3399 79.712 15
 4 16 10 19.3177 63.8671 14
 -4 16 11 -47.2292 80.6899 15
 4 16 11 -13.7913 58.5466 14
 -4 16 12 157.108 80.07 15
 4 16 12 329.018 80.3872 14
 -4 16 13 268.922 85.6555 15
 4 16 13 322.691 76.7825 14
 -4 16 14 82.2907 69.2017 15
 4 16 14 153.581 61.3062 14
 -4 16 15 281.977 74.1116 15
 4 16 15 325.251 69.5821 14
 -4 17 0 82.5431 75.7232 15
 -4 17 -1 166.036 84.4655 15
 -4 17 1 161.088 83.0465 15
 -4 17 -2 -171.574 87.6202 15
 -4 17 2 -96.1188 89.3831 15
 -4 17 3 -86.975 86.0916 15
 -4 17 4 413.816 98.3127 15
 -4 17 5 -29.0983 89.2055 15
 -4 17 6 401.317 97.3468 15
 4 17 6 521.698 86.51 14
 -4 17 7 -101.364 84.257 15
 4 17 7 37.1829 58.2817 14
 -4 17 8 235.905 83.5935 15
 4 17 8 281.548 72.9039 14
 -4 17 9 -41.5221 71.6373 15
 4 17 9 34.8181 56.8455 14
 -4 17 10 196.495 76.3321 15
 4 17 10 321.06 69.7031 14
 -4 17 11 35.0962 66.7462 15
 4 17 11 80.7921 51.6465 14
 -4 17 12 37.0612 52.1436 15
 4 17 12 90.8108 55.8367 14
 -4 18 0 865.84 105.308 15
 -4 18 -1 25.5298 63.927 15
 -4 18 1 -10.6714 66.7656 15
 -4 18 2 3.07065 64.3182 15
 -4 18 3 41.3003 68.5302 15
 -4 18 4 46.9259 66.538 15
 -4 18 5 64.3708 73.1337 15
 -4 18 6 484.542 92.5561 15
 -4 18 7 281.351 80.7379 15
 -5 0 0 -91.6595 217.711 7
 -5 0 1 -85.0528 205.033 7
 -5 0 -1 -127.984 236.597 7
 5 0 -2 3567.02 555.991 10
 -5 0 -2 3124.97 543.031 7
 5 0 -3 -60.7462 177.952 10
 -5 0 -3 -77.2094 243.122 7
 5 0 -4 1231.04 359.103 10
 -5 0 -4 1237.75 350.971 7
 5 0 -5 -53.751 194.097 10
 -5 0 -5 -141.909 198.913 7
 5 0 -6 550.31 296.553 10
 -5 0 -6 148.271 190.412 7
 5 0 -7 411.99 305.631 10
 -5 0 -7 -92.6222 190.558 7
 5 0 -8 14731.9 1110.82 10
 -5 0 -8 14975.7 1124.03 7
 5 0 -9 -13.8989 214.177 10
 -5 0 -9 151.089 187.724 7
 -5 0 10 68.4324 75.4951 11
 -5 0 -10 91.0778 180.727 7
 5 0 10 90.8392 78.2232 16
 5 0 11 -41.7791 75.7518 16
 5 0 12 303.82 98.6796 16
 5 0 13 -110.725 85.6808 16
 5 0 14 1000.28 138.281 16
 5 0 15 49.4305 74.26 16
 5 0 16 627.166 116.444 16
 5 0 17 47.8121 70.7072 16
 5 0 18 630.358 113 16
 5 0 19 32.7051 68.2834 16
 5 0 20 143.074 80.8084 16
 5 0 21 -10.6351 72.4117 16
 5 0 22 45.9088 69.2183 16
 5 0 23 -64.0185 66.7674 16
 5 0 24 -36.5532 68.1362 16
 5 0 25 -7.80328 55.039 16
 5 0 26 8.94052 51.1749 16
 -5 0 27 -37.6682 50.3713 16
 -5 1 0 -2.399 161.133 5
 -5 -1 0 111.711 174.295 7
 -5 1 -1 4848.47 608.659 5
 -5 -1 1 4836.42 659.229 7
 -5 -1 -1 4604.99 637.697 7
 -5 1 -2 2406.66 447.354 5
 5 1 -2 2787.93 496.003 10
 5 -1 -2 2322.72 461.866 10
 -5 1 -2 1667.18 395.087 7
 -5 -1 2 2056.38 437.356 7
 -5 -1 -2 1723.9 412.721 7
 5 1 -3 3172.09 513.375 10
 5 -1 -3 3045.06 534.388 10
 -5 1 -3 2890.59 516.758 7
 -5 -1 3 2725.23 506.718 7
 -5 -1 -3 2966.82 517.662 7
 5 1 -4 3921.12 565.602 10
 5 -1 -4 4203.16 612.253 10
 -5 -1 -4 4064.52 613.545 7
 -5 -1 4 2608.35 481.303 7
 -5 1 -4 3441.93 560.042 7
 5 1 -5 2782.08 494.52 10
 5 -1 -5 3205.28 567.313 10
 -5 -1 -5 3372.8 554.198 7
 -5 1 -5 3091.26 547.032 7
 5 1 -6 208.907 198.932 10
 5 -1 -6 89.1193 188.868 10
 -5 1 -6 332.014 233.603 7
 -5 -1 -6 358.681 261.39 7
 5 1 -7 864.647 325.753 10
 5 -1 -7 1115.86 383.403 10
 -5 1 -7 1291.77 372.87 7
 -5 -1 -7 1187.81 358.535 7
 5 1 -8 254.115 212.615 10
 5 -1 -8 256.139 222.822 10
 -5 1 -8 164.124 210.075 7
 -5 -1 -8 573.861 292.469 7
 5 -1 -9 2079.45 463.839 10
 -5 1 -9 2273.66 470.117 7
 -5 -1 -9 2038.06 446.848 7
 -5 1 10 769.362 132.264 11
 5 -1 -10 706.501 349.764 10
 -5 -1 -10 418.87 295.859 7
 5 1 10 943.149 132.147 16
 5 -1 11 3089.53 214.725 16
 5 1 11 3066.05 218.494 16
 5 -1 12 1156.93 142.754 16
 5 1 12 1158.7 147.77 16
 5 -1 13 2465.98 196.471 16
 5 1 13 2347.05 194.98 16
 5 1 14 237.504 93.6765 16
 5 -1 14 330.873 100.674 16
 5 1 15 9015.32 362.811 16
 5 -1 15 8436.56 352.281 16
 5 -1 16 73.5633 78.3056 16
 5 1 16 94.4534 77.2203 16
 5 1 17 312.243 97.307 16
 5 -1 17 334.1 96.8019 16
 5 -1 18 -9.897 66.1167 16
 5 1 18 75.3878 76.8902 16
 5 -1 19 28.1424 72.2777 16
 5 1 19 60.0232 81.8422 16
 5 -1 20 277.542 80.6444 16
 5 1 20 435.518 102.257 16
 5 -1 21 273.089 83.7479 16
 5 1 21 349.138 102.739 16
 5 -1 22 606.733 102.197 16
 5 1 22 404.804 95.566 16
 5 -1 23 195.403 70.792 16
 5 1 23 339.273 90.5899 16
 5 1 24 61.6553 61.3259 16
 5 1 25 75.7523 64.4495 16
 5 1 26 -12.3371 55.6653 16
 5 1 27 30.8475 48.9762 16
 -5 -1 27 -17.2264 53.1957 16
 -5 1 27 -110.34 61.2456 16
 -5 2 0 -59.8808 148.218 5
 -5 -2 0 65.2312 185.131 7
 -5 2 1 -69.7581 134.343 5
 -5 2 -1 -181.959 170.752 5
 -5 -2 1 -60.0058 200.661 7
 -5 -2 -1 30.3428 224.999 7
 -5 2 -2 474.12 235.419 5
 5 2 -2 427.294 237.315 10
 5 -2 -2 533.153 307.395 10
 -5 -2 2 411.07 237.997 7
 -5 -2 -2 863.653 329.247 7
 -5 2 -3 25.9469 154.351 5
 5 2 -3 139.013 197.47 10
 5 -2 -3 183.567 201.669 10
 -5 -2 3 381.994 232.263 7
 -5 -2 -3 229.649 185.737 7
 -5 2 -4 326.132 230.33 5
 5 -2 -4 248.537 222.112 10
 -5 -2 4 252.04 212.164 7
 -5 -2 -4 168.059 243.129 7
 5 -2 -5 1592.62 433.883 10
 -5 -2 5 2146.02 447.523 7
 -5 -2 -5 2151.41 472.791 7
 5 -2 -6 585.737 299.319 10
 -5 -2 -6 595.113 289.047 7
 5 -2 -7 807.811 324.083 10
 -5 -2 -7 1535.08 413.397 7
 -5 -2 7 662.606 290.02 1
 5 -2 -8 862.689 368.219 10
 -5 -2 8 289.878 250.515 1
 -5 -2 -8 828.081 329.254 7
 5 -2 -9 1046.88 365.351 10
 -5 -2 -9 945.164 335.935 7
 5 2 9 963.239 136.686 16
 -5 2 9 1071.08 144.563 11
 -5 2 10 344.605 98.3557 11
 5 2 10 185.744 85.7221 16
 5 -2 11 3693.13 229.669 16
 5 2 11 4101.56 247.311 16
 5 -2 12 524.207 107.397 16
 5 2 12 687.383 117.087 16
 5 -2 13 2867.44 206.116 16
 5 2 13 3137.68 219.759 16
 5 -2 14 677.898 123.856 16
 5 2 14 746.339 129.365 16
 5 2 15 -18.106 73.4914 16
 5 -2 15 114.809 84.0217 16
 5 -2 16 80.4866 70.7729 16
 5 2 16 13.6637 75.3366 16
 5 -2 17 658.961 112.973 16
 5 2 17 838.697 132.19 16
 5 2 18 372.483 105.219 16
 5 2 19 170.628 83.6068 16
 5 2 20 506.605 110.673 16
 5 2 21 97.179 78.5978 16
 5 2 22 -87.4486 78.627 16
 5 2 23 645.039 109.785 16
 5 2 24 9.64047 65.5113 16
 5 2 25 5.36454 61.8718 16
 5 2 26 35.0639 59.8055 16
 -5 -2 27 -7.41013 51.0506 16
 -5 2 27 23.9757 53.5254 16
 5 2 27 37.7071 50.993 16
 -5 3 0 153.838 172.163 5
 -5 -3 0 101.605 205.991 7
 -5 3 1 53.505 161.107 5
 -5 3 -1 12.3321 156.726 5
 -5 -3 1 114.866 214.553 7
 -5 -3 -1 613.323 359.35 7
 -5 3 -2 2566.47 481.384 5
 5 -3 -2 2657.73 523.425 10
 -5 -3 2 1259.68 351.935 7
 -5 -3 -2 2677.14 538.505 7
 -5 3 -3 -92.2402 168.792 5
 5 -3 -3 2.41043 243.297 10
 -5 -3 3 -189.054 196.212 7
 -5 -3 -3 311.545 265.836 7
 -5 3 -4 -75.1178 175.967 5
 5 -3 -4 207.427 230.925 10
 -5 -3 4 26.2846 195.37 7
 -5 -3 -4 316.339 285.172 7
 -5 3 -5 160.624 163.993 5
 5 -3 -5 285.482 237.464 10
 -5 -3 5 -7.17324 206.614 7
 -5 -3 -5 217.396 238.676 7
 -5 3 -6 4.7639 166.251 5
 5 -3 -6 315.719 275.655 10
 -5 -3 6 -142.909 264.353 1
 -5 -3 6 -112.426 229.618 7
 -5 -3 -6 111.572 202.084 7
 -5 3 -7 430.594 251.948 5
 5 -3 -7 663.765 322.88 10
 -5 -3 7 797.845 316.568 1
 -5 -3 -7 761.548 335.962 7
 5 -3 -8 2321.75 526.222 10
 -5 -3 -8 1800.07 472.879 7
 5 3 8 2547.63 199.824 16
 -5 3 8 2512.61 197.039 11
 5 3 9 12.622 71.761 16
 -5 3 9 -32.4804 78.3638 11
 -5 3 10 108.442 85.9884 11
 5 3 10 86.0032 83.422 16
 5 3 11 1331.43 149.907 16
 -5 3 11 1575.3 167.744 11
 5 3 12 163.545 84.5634 16
 5 3 13 1373.63 157.663 16
 5 3 14 -19.9313 75.6855 16
 5 3 15 1307.46 154.092 16
 5 3 16 197.198 87.608 16
 5 3 17 23.2202 74.578 16
 5 3 18 18.1185 71.9582 16
 5 3 19 -17.3617 76.3044 16
 5 3 20 3.25775 72.3993 16
 5 3 21 47.2967 71.4294 16
 5 3 22 27.6721 69.1841 16
 5 3 23 -4.68554 67.725 16
 5 3 24 85.8267 73.3187 16
 5 3 25 28.7419 57.8594 16
 5 3 26 49.1008 57.9833 16
 -5 3 27 424.217 71.4517 16
 5 3 27 328.603 62.3166 16
 -5 4 0 -222.626 193.723 5
 -5 -4 0 291.127 311.222 7
 -5 4 1 -496.644 234.948 5
 -5 4 -1 82.0687 161.533 5
 -5 -4 1 -18.2212 209.946 7
 -5 -4 -1 147.58 238.258 7
 -5 4 2 1082.97 329.521 5
 -5 4 -2 1202.98 358.053 5
 5 -4 -2 1397.29 414.583 10
 -5 -4 2 1253.46 365.031 7
 -5 -4 -2 1592.22 465.914 7
 -5 4 -3 1721.23 417.156 5
 5 -4 -3 1778.69 441.006 10
 -5 -4 3 1348.14 391.105 7
 -5 -4 -3 1632.34 438.865 7
 -5 4 -4 2463.17 501.701 5
 5 -4 -4 2313.89 515.105 10
 -5 -4 4 2415.77 488.169 7
 -5 -4 -4 2846.86 567.091 7
 -5 4 -5 4733.21 672.779 5
 5 -4 -5 4370.44 660.936 10
 -5 -4 5 5531.73 718.97 7
 -5 -4 -5 6000.73 789.451 7
 -5 -4 5 4721.69 687.35 1
 -5 4 -6 748.969 312.353 5
 5 -4 -6 916.988 361.728 10
 -5 -4 6 625.848 327.916 1
 -5 -4 6 1090.22 351.641 7
 -5 -4 -6 772.306 375.792 7
 -5 -4 7 31.5109 183.332 7
 -5 4 7 267.07 99.6284 11
 5 4 8 -11.5363 80.5471 16
 -5 4 8 68.5058 81.4836 11
 -5 4 9 1084.97 147.628 11
 5 4 9 945.294 133.7 16
 5 4 10 1793.92 173.882 16
 -5 4 10 1800.09 178.306 11
 5 4 11 304.051 96.8264 16
 5 4 12 209.079 89.2311 16
 5 4 13 40.2972 81.6594 16
 5 4 14 3037.31 220.258 16
 5 4 15 450.397 109.177 16
 5 4 16 88.847 83.3034 16
 5 4 17 97.7055 78.7001 16
 5 4 18 658.15 119.196 16
 5 4 19 379.173 101.879 16
 5 4 20 -109.939 79.7383 16
 5 4 21 -5.96376 71.3782 16
 5 4 22 24.2392 67.4142 16
 5 4 23 24.8051 69.9947 16
 5 4 24 88.8848 71.0053 16
 5 4 25 46.93 58.5596 16
 -5 4 26 184.014 67.785 16
 5 4 26 167.148 67.957 16
 -5 5 0 -24.2375 180.734 5
 -5 -5 0 110.058 305.148 7
 -5 5 1 197.8 192.803 5
 -5 5 -1 130.338 215.993 5
 5 -5 -1 354.021 254.089 10
 -5 -5 1 303.219 313.547 7
 -5 -5 -1 149.27 305.803 7
 -5 5 2 -79.3986 246.785 5
 -5 5 -2 85.8043 169.364 5
 5 -5 -2 256.905 229.32 10
 -5 -5 2 -235.347 252.729 7
 -5 -5 -2 217.476 273.223 7
 -5 5 -3 1255.7 378.544 5
 5 -5 -3 1309.15 406.103 10
 -5 -5 3 1323.62 399.694 7
 -5 -5 -3 1547.4 466.704 7
 -5 5 -4 -47.5862 161.485 5
 5 -5 -4 367.907 296.176 10
 -5 -5 4 566.288 314.064 7
 5 5 5 260.025 91.7352 16
 -5 -5 5 404.071 262.94 7
 -5 5 5 373.596 106.114 11
 -5 -5 6 1316.95 368.871 7
 5 5 6 1493.07 157.931 16
 -5 5 6 1344.74 152.521 11
 5 5 7 95.3677 71.761 14
 5 5 7 60.8379 81.5778 16
 -5 5 7 31.0999 76.2698 11
 5 5 8 193.234 89.7275 14
 5 5 8 196.52 93.7158 16
 -5 5 8 210.428 92.2231 11
 5 5 9 44.904 78.4659 14
 -5 5 9 14.7635 81.0237 11
 5 5 9 66.6255 87.7967 16
 -5 5 10 79.7036 82.0369 11
 5 5 10 90.7782 77.8543 16
 5 5 10 146.135 80.1986 14
 5 5 11 1783.98 177.148 14
 5 5 11 1892.01 180.098 16
 5 5 12 230.302 97.5569 14
 5 5 12 164.794 91.4436 16
 5 5 13 740.739 125.58 14
 5 5 13 791.75 131.638 16
 5 5 14 18845.9 511.112 16
 5 5 15 908.337 133.6 16
 5 5 16 729.117 126.404 16
 5 5 17 2320.98 192.099 16
 5 5 18 83.8967 77.0703 16
 5 5 19 666.378 120.357 16
 5 5 20 1508.71 153.475 16
 5 5 21 160.816 81.6688 16
 5 5 22 601.264 108.901 16
 5 5 23 18.1131 64.9712 16
 5 5 24 128.832 72.1816 16
 5 5 25 556.793 91.7807 16
 -5 5 26 111.529 57.9201 16
 5 5 26 133.878 63.3526 16
 -5 6 0 -100.956 91.113 11
 5 6 0 -30.0259 77.5671 14
 -5 6 -1 14368.7 451.732 11
 5 6 -1 13971.4 456.334 14
 5 6 1 13840.9 452.628 14
 -5 6 1 12368.7 1074.27 5
 -5 6 -1 14505.7 1177.55 5
 -5 6 1 13896.2 439.145 11
 -5 6 2 -38.8198 84.582 11
 -5 6 -2 -60.8014 95.0808 11
 5 6 -2 150.096 91.4748 14
 5 6 2 94.8152 89.8414 14
 5 6 2 115.136 84.7369 16
 -5 6 3 1585.65 165.405 11
 -5 6 -3 1726.43 173.773 11
 5 6 3 1800.36 181.092 14
 5 6 3 1863.82 173.669 16
 5 6 4 3515.4 236.525 14
 -5 6 4 3447.77 228.979 11
 5 6 4 3745.91 234.714 16
 5 6 5 687.88 124.816 14
 5 6 5 845.968 128.612 16
 -5 6 5 692.898 125.297 11
 5 6 6 594.638 119.04 14
 5 6 6 384.083 104.781 16
 -5 6 6 511.513 117.765 11
 5 6 7 -17.2492 84.4738 14
 5 6 7 4.50426 78.0994 16
 -5 6 7 118.213 83.7844 11
 5 6 8 229.353 88.8523 14
 5 6 8 201.884 88.8363 16
 -5 6 8 297.545 98.6784 11
 5 6 9 4.67856 78.0377 14
 -5 6 9 82.7426 94.0358 11
 5 6 9 70.1501 81.9261 16
 5 6 10 892.195 135.517 14
 5 6 10 906.479 134.709 16
 -5 6 10 921.035 143.614 11
 5 6 11 655.856 125.786 14
 5 6 11 622.412 114.682 16
 5 6 12 975.516 144.314 14
 5 6 12 1066.5 139.353 16
 5 6 13 3403.46 236.786 14
 5 6 13 3380.8 228.519 16
 5 6 14 984.768 138.729 14
 5 6 14 804.337 126.306 16
 5 6 15 2489.26 203.534 14
 5 6 15 2370.69 193.112 16
 5 6 16 629.257 116.835 14
 5 6 16 733.244 128.392 16
 5 6 17 135.025 81.6068 16
 5 6 18 364.175 101.655 16
 5 6 19 249.771 87.7806 16
 5 6 20 158.001 83.2205 16
 5 6 21 21.676 70.8945 16
 5 6 22 96.6246 72.8604 16
 5 6 23 120.477 69.4593 16
 5 6 24 422.447 84.1965 16
 -5 6 25 222.655 66.1484 16
 5 6 25 223.109 69.6929 16
 -5 7 0 81.6482 79.8038 11
 5 7 0 -1.64574 83.7945 14
 -5 7 1 130.885 86.2702 11
 -5 7 -1 143.815 86.9538 11
 5 7 -1 194.064 93.3379 14
 5 7 1 171.214 90.2287 14
 -5 7 -2 5248.2 284.151 11
 -5 7 2 5370.67 280.006 11
 5 7 -2 5483.49 297.817 14
 5 7 2 5478.14 295.539 14
 5 7 2 5593.8 277.223 16
 -5 7 -3 -1.47575 90.6139 11
 5 7 3 160.339 88.8862 14
 5 7 3 153.039 87.5296 16
 -5 7 3 59.7146 79.1215 11
 -5 7 -4 2304.26 201.152 11
 5 7 4 2440.28 210.922 14
 5 7 4 2301.47 189.509 16
 -5 7 4 2130.67 188.003 11
 5 7 5 199.347 89.9585 16
 -5 7 -5 98.5913 88.3119 11
 5 7 5 147.668 80.6244 14
 -5 7 5 80.2733 82.709 11
 5 7 6 487.717 104.109 16
 5 7 6 369.513 103.109 14
 -5 7 6 403.812 106.458 11
 5 7 7 766.36 124.278 16
 5 7 7 591.003 114.094 14
 -5 7 7 673.873 125.121 11
 5 7 8 4735.77 284.475 14
 -5 7 8 4698.86 270.313 11
 5 7 8 5114.01 274.35 16
 5 7 9 6894.34 329.966 14
 5 7 9 6998.22 317.514 16
 -5 7 9 6718.47 317.41 11
 5 7 10 241.995 95.9531 14
 5 7 10 186.6 89.8108 16
 5 7 11 817.065 132.818 14
 5 7 11 781.847 126.615 16
 5 7 12 8847.88 373.813 14
 5 7 12 9019.03 357.919 16
 5 7 13 21.4011 74.0171 14
 5 7 13 59.3675 85.0616 16
 5 7 14 19207.8 538.599 14
 5 7 14 19440 514.712 16
 5 7 15 321.619 98.6901 14
 5 7 15 406.624 105.236 16
 5 7 16 7548.47 335.729 14
 5 7 16 7898.68 329.773 16
 5 7 17 1028.49 134.96 14
 5 7 17 1188.82 140.655 16
 5 7 18 3211.03 216.136 14
 5 7 18 3179.36 210.423 16
 5 7 19 864.495 121.208 14
 5 7 19 903.956 123.75 16
 5 7 20 184.434 84.2722 16
 5 7 21 62.3308 71.311 16
 5 7 22 -31.4564 66.1448 16
 5 7 23 42.9834 66.0188 16
 -5 7 24 27.6554 53.5316 16
 5 7 24 73.1554 61.3797 16
 -5 7 25 -32.7703 50.7254 16
 5 7 25 76.0285 60.3052 16
 -5 8 0 19.2737 83.8579 11
 5 8 0 27.852 92.5655 14
 5 8 -1 9408.21 388.482 14
 5 8 1 9022.62 383.551 14
 -5 8 1 9022.11 363.102 11
 -5 8 -1 8838.49 364.735 11
 -5 8 -2 -93.3059 109.046 11
 5 8 -2 225.311 98.1797 14
 5 8 2 107.431 91.1443 14
 -5 8 2 20.5437 83.7231 11
 -5 8 -3 7142.46 330.888 11
 5 8 3 7562.97 351.92 14
 5 8 3 7366.06 317.364 16
 -5 8 3 7466.1 330.164 11
 5 8 4 1868.57 173.665 16
 5 8 4 1789.53 186.492 14
 -5 8 4 1620.96 168.219 11
 -5 8 -4 1601.1 172.071 11
 -5 8 -5 1603.37 174.865 11
 5 8 5 1449.68 172.018 14
 -5 8 5 1356.08 154.494 11
 5 8 5 1608.47 167.074 16
 5 8 6 498.482 108.234 16
 -5 8 -6 385.449 111.919 11
 5 8 6 473.859 115.49 14
 -5 8 6 473.652 113.133 11
 5 8 7 258.124 97.6085 16
 5 8 7 226.594 93.5669 14
 -5 8 7 156.801 93.0011 11
 5 8 8 1095.69 146.594 14
 -5 8 8 1071.02 145.231 11
 5 8 8 1042.4 137.453 16
 5 8 9 4129.99 261.756 14
 5 8 9 3869.48 239.069 16
 5 8 10 156.608 86.5275 14
 5 8 10 148.208 87.2508 16
 5 8 11 180.348 89.2687 14
 5 8 11 187.916 87.1843 16
 -5 8 12 424.802 113.044 15
 5 8 12 201.226 92.8545 14
 5 8 12 231.743 94.6693 16
 -5 8 13 6490.06 330.365 15
 5 8 13 6359.35 317.546 14
 5 8 13 6255.91 296.319 16
 5 8 14 360.455 103.829 14
 5 8 14 348.056 97.8049 16
 5 8 15 1168.28 146.896 14
 5 8 15 1246.28 146.475 16
 5 8 16 434.055 104.641 14
 5 8 16 592.613 112.02 16
 5 8 17 68.1278 71.467 14
 5 8 17 115.864 80.1162 16
 5 8 18 -62.4984 68.9694 14
 5 8 18 163.44 95.7349 16
 5 8 19 89.0416 66.2614 14
 5 8 19 109.562 75.7414 16
 5 8 20 -36.1121 57.8668 14
 5 8 20 64.1987 69.1584 16
 5 8 21 78.4246 59.7302 14
 5 8 21 59.4997 70.3566 16
 5 8 22 72.485 66.0098 16
 -5 8 23 32.3985 55.3454 16
 5 8 23 -100.542 64.8599 16
 -5 8 24 65.3588 51.936 16
 5 8 24 153.13 62.5263 16
 -5 9 0 118.38 94.6732 11
 5 9 0 -7.38611 86.0358 14
 -5 9 -1 80.3916 90.7479 11
 5 9 -1 2.23804 76.1418 14
 5 9 1 -35.6437 85.2159 14
 -5 9 1 38.932 76.3548 11
 -5 9 -2 -9.6674 85.0036 11
 5 9 -2 72.6975 86.8323 14
 5 9 2 -9.66916 82.3471 14
 -5 9 2 3.21041 83.0476 11
 -5 9 -3 984.573 140.043 11
 5 9 3 814.573 137.6 14
 -5 9 3 716.183 123.334 11
 -5 9 -4 504.292 115.143 11
 5 9 4 644.86 128.742 14
 -5 9 4 535.079 117.241 11
 -5 9 -5 135.368 82.2659 11
 5 9 5 91.3963 79.6678 14
 -5 9 5 130.245 91.1389 11
 5 9 6 1965.7 190.699 14
 5 9 6 2489.54 193.925 16
 -5 9 6 2323.07 197.239 11
 -5 9 -6 2143.34 193.27 11
 -5 9 7 272.009 100.134 11
 5 9 7 215.482 97.2691 16
 -5 9 -7 356.27 107.509 11
 5 9 7 212.317 93.3648 14
 5 9 8 894.847 132.262 16
 -5 9 -8 727.699 126.543 11
 5 9 8 590.324 119.973 14
 5 9 9 237.639 98.6437 14
 5 9 9 187.154 87.7567 16
 5 9 10 524.019 110.473 16
 -5 9 10 382.771 104.424 15
 5 9 10 333.493 100.331 14
 -5 9 11 5836.61 325.385 15
 5 9 11 5320.81 294.506 14
 5 9 11 5595.19 282.169 16
 -5 9 12 477.89 116.171 15
 5 9 12 486.103 109.385 14
 5 9 12 471.911 110.075 16
 -5 9 13 2232.32 203.761 15
 5 9 13 1957.94 183.741 14
 5 9 13 2123.48 179.897 16
 -5 9 14 937.194 139.345 15
 5 9 14 887.774 132.876 14
 5 9 14 983.11 133.355 16
 5 9 15 97.5937 73.4541 14
 5 9 15 74.3904 76.3212 16
 5 9 16 972.448 131.819 14
 5 9 16 1004.97 128.681 16
 5 9 17 69.5229 70.6514 14
 5 9 17 97.8906 76.574 16
 5 9 18 215.617 81.8226 14
 5 9 18 348.431 90.2508 16
 5 9 19 134.206 71.5001 14
 5 9 19 47.821 65.7005 16
 5 9 20 -22.1703 55.8739 14
 5 9 20 -4.65393 62.9864 16
 -5 9 21 57.7548 56.9379 16
 5 9 21 -19.8961 53.5069 14
 5 9 21 50.5975 60.3552 16
 -5 9 22 544.898 79.4295 16
 5 9 22 520.687 79.4767 14
 5 9 22 586.544 88.6145 16
 -5 9 23 -36.8633 48.8514 16
 5 9 23 -30.1297 53.9589 16
 5 10 0 20.0547 85.399 14
 5 10 1 1065.26 155.97 14
 5 10 -1 1050.3 149.132 14
 5 10 2 11.4561 78.1435 14
 5 10 3 1103.9 153.482 14
 5 10 4 253.903 98.0034 14
 5 10 5 2120.22 196.525 14
 5 10 6 74.4809 83.6372 14
 5 10 7 397.003 112.402 14
 -5 10 8 -3.33993 84.7938 15
 5 10 8 65.9889 80.3113 14
 -5 10 9 776.244 139.939 15
 5 10 9 880.764 137.651 14
 5 10 10 496.666 109.884 16
 -5 10 10 401.52 110.966 15
 5 10 10 498.645 113.54 14
 -5 10 11 -14.6741 80.9289 15
 5 10 11 102.538 78.3753 14
 5 10 11 13.6308 75.0989 16
 -5 10 12 38.1542 78.1379 15
 5 10 12 99.3358 80.1017 14
 5 10 12 66.4506 81.3783 16
 -5 10 13 50.7063 82.5213 15
 5 10 13 42.5389 69.9585 14
 5 10 13 31.9724 71.859 16
 -5 10 14 619.135 120.448 15
 5 10 14 623.294 115.808 14
 5 10 14 576.372 109.355 16
 -5 10 15 961.475 137.548 15
 5 10 15 1080.56 137.523 14
 5 10 15 1106.78 132.149 16
 5 10 16 105.175 74.4475 14
 5 10 16 91.5392 68.7238 16
 5 10 17 356.468 90.4233 14
 5 10 17 265.349 79.0924 16
 5 10 18 76.2709 66.3788 14
 5 10 18 61.8825 68.6002 16
 5 10 19 90.1164 61.9451 14
 5 10 19 28.1507 60.8042 16
 5 10 20 279.081 73.9608 14
 5 10 20 225.35 73.1016 16
 5 10 21 47.5505 52.1383 14
 5 10 21 26.6386 52.9901 16
 5 10 22 63.3874 55.299 16
 5 10 22 76.299 49.8805 14
 5 11 0 16.6994 77.3087 14
 5 11 -1 112.653 88.8311 14
 5 11 1 15.227 79.5229 14
 -5 11 2 629.934 128.343 15
 5 11 2 717.116 131.01 14
 -5 11 3 45.1465 88.8523 15
 5 11 3 163.654 90.5274 14
 -5 11 4 429.829 120.712 15
 -5 11 -4 290.281 94.3569 15
 5 11 4 494.436 118.071 14
 -5 11 5 -50.249 104.062 15
 -5 11 -5 23.8705 78.1423 15
 5 11 5 199.657 97.0433 14
 -5 11 6 28.9417 91.4707 15
 -5 11 -6 -48.4918 89.4066 15
 5 11 6 93.1548 82.083 14
 -5 11 7 -3.09018 81.3506 15
 5 11 7 56.3485 84.9937 14
 -5 11 8 47.2273 90.1171 15
 5 11 8 79.5615 86.2733 14
 -5 11 9 15.2433 81.0828 15
 5 11 9 78.1102 88.6035 14
 -5 11 10 98.1987 86.6985 15
 5 11 10 122.897 79.0087 14
 -5 11 11 1244.9 160.833 15
 5 11 11 1215.24 150.985 14
 -5 11 12 169.746 91.1463 15
 5 11 12 75.0122 77.9577 14
 -5 11 13 511.062 115.05 15
 5 11 13 555.428 111.71 14
 -5 11 14 511.187 114.569 15
 5 11 14 342.56 98.3128 14
 -5 11 15 128.404 76.7094 15
 5 11 15 226.769 86.5829 14
 5 11 15 237.858 79.3796 16
 5 11 16 1087.69 130.209 14
 5 11 16 1290.27 128.82 16
 5 11 17 16.5169 60.0458 14
 5 11 17 40.0182 62.4185 16
 5 11 18 72.7878 60.0635 14
 5 11 18 190.405 67.3981 16
 5 11 19 -5.956 56.2345 16
 5 11 19 45.0742 55.0171 14
 5 11 20 422.599 74.8478 14
 5 11 20 468.886 75.2485 16
 5 11 21 43.448 49.1563 14
 5 11 21 58.2379 48.401 16
 -5 12 0 -58.7131 94.263 15
 5 12 0 52.1226 75.496 14
 -5 12 1 -12.0533 95.2698 15
 -5 12 -1 9.81599 87.4262 15
 5 12 1 29.7181 79.4893 14
 -5 12 2 174.49 88.7729 15
 -5 12 -2 207.626 90.9971 15
 5 12 2 276.825 104.626 14
 -5 12 3 71.8383 92.1301 15
 5 12 3 135.92 89.0582 14
 -5 12 4 -74.4192 102.253 15
 -5 12 -4 13.4674 77.1021 15
 5 12 4 -66.6493 80.4339 14
 -5 12 5 54.5255 91.0188 15
 -5 12 -5 -26.2363 92.2664 15
 5 12 5 78.4794 87.9983 14
 -5 12 6 -31.6018 82.4253 15
 5 12 6 127.562 87.01 14
 -5 12 7 678.231 134.721 15
 5 12 7 602.301 125.136 14
 -5 12 8 390.798 116.473 15
 5 12 8 416.063 111.177 14
 -5 12 9 2133.14 202.488 15
 5 12 9 2158.46 192.12 14
 -5 12 10 536.747 125.593 15
 5 12 10 468.691 110.885 14
 -5 12 11 450.3 112.161 15
 5 12 11 617.606 118.007 14
 -5 12 12 51.2378 83.4244 15
 5 12 12 18.3094 71.0471 14
 -5 12 13 42.7809 78.8752 15
 5 12 13 139.876 77.1577 14
 -5 12 14 130.193 85.4142 15
 5 12 14 13.7067 65.2738 14
 -5 12 15 -152.035 96.739 15
 5 12 15 17.7001 66.4232 14
 5 12 16 91.8046 68.8703 14
 5 12 17 43.6932 60.477 14
 5 12 18 130.021 69.2313 14
 5 12 19 -23.3664 51.5193 14
 -5 13 0 -13.272 79.7516 15
 -5 13 -1 135.556 89.721 15
 -5 13 1 214.156 99.3532 15
 5 13 1 349.26 104.982 14
 -5 13 -2 28.3089 79.0439 15
 -5 13 2 -21.3392 93.1207 15
 5 13 2 95.5712 84.8692 14
 -5 13 -3 2664.33 218.467 15
 -5 13 3 2817.17 229.391 15
 5 13 3 2945.63 217.454 14
 -5 13 -4 307.199 102.976 15
 -5 13 4 558.86 127.423 15
 5 13 4 554.919 117.613 14
 -5 13 -5 653.872 120.299 15
 -5 13 5 616.534 135.636 15
 5 13 5 721.793 129.324 14
 -5 13 6 1520.23 175.351 15
 5 13 6 1622.71 166.875 14
 -5 13 7 110.008 95.6459 15
 5 13 7 265.097 95.8513 14
 -5 13 8 43.0539 86.8876 15
 5 13 8 39.3906 77.2131 14
 -5 13 9 1367.34 163.766 15
 5 13 9 1646.18 167.137 14
 -5 13 10 338.836 109.102 15
 5 13 10 261.51 96.9411 14
 -5 13 11 1754.37 180.168 15
 5 13 11 1873.97 170.798 14
 -5 13 12 84.6378 79.994 15
 5 13 12 120.42 76.3784 14
 -5 13 13 563.685 108.494 15
 5 13 13 429.62 96.179 14
 -5 13 14 -77.0441 82.1506 15
 5 13 14 82.9684 68.1803 14
 -5 13 15 -166.26 85.5734 15
 5 13 15 -12.5074 58.3615 14
 5 13 16 1029.14 113.339 14
 5 13 17 46.3818 55.423 14
 5 13 18 251.742 64.6967 14
 -5 14 0 -10.2193 80.197 15
 -5 14 -1 400.519 110.6 15
 -5 14 1 324.028 105.932 15
 -5 14 -2 815.26 134.385 15
 -5 14 2 817.98 138.521 15
 -5 14 -3 211.781 90.9578 15
 -5 14 3 50.3896 84.86 15
 5 14 3 155.371 82.7653 14
 -5 14 -4 172.532 95.3755 15
 -5 14 4 206.65 98.3305 15
 5 14 4 103.473 79.4022 14
 -5 14 5 116.268 96.4064 15
 5 14 5 204.469 85.397 14
 -5 14 6 681.481 129.894 15
 5 14 6 817.977 124.503 14
 -5 14 7 242.111 98.6833 15
 5 14 7 242.114 90.2 14
 -5 14 8 144.203 87.1558 15
 5 14 8 144.555 78.8804 14
 -5 14 9 310.327 105.929 15
 5 14 9 230.937 84.5409 14
 -5 14 10 607.039 120.501 15
 5 14 10 648.924 110.935 14
 -5 14 11 60.353 88.8501 15
 5 14 11 350.238 90.9722 14
 -5 14 12 -265.301 102.086 15
 5 14 12 58.3312 69.1644 14
 -5 14 13 -48.8145 77.2416 15
 5 14 13 68.0294 63.1199 14
 -5 14 14 -109.631 79.5375 15
 5 14 14 63.4599 60.9533 14
 -5 14 15 -28.7827 60.1411 15
 5 14 15 27.6313 56.1942 14
 5 14 16 6.14501 51.373 14
 -5 15 0 31.8564 86.3538 15
 -5 15 -1 881.311 131.45 15
 -5 15 1 890.758 132.532 15
 -5 15 -2 2343 188.133 15
 -5 15 2 2286.31 192.448 15
 -5 15 -3 1933.58 168.625 15
 -5 15 3 1800.58 175.165 15
 -5 15 -4 4864.79 247.113 15
 -5 15 4 4315.88 254.766 15
 -5 15 5 278.205 104.149 15
 5 15 5 285.802 85.5886 14
 -5 15 6 1642.46 166.961 15
 5 15 6 1587.66 144.752 14
 -5 15 7 70.4539 82.7443 15
 5 15 7 75.3574 72.0909 14
 -5 15 8 -157.704 102.791 15
 5 15 8 145.651 72.0619 14
 -5 15 9 -107.962 99.2402 15
 5 15 9 151.454 71.8506 14
 -5 15 10 798.571 116.043 15
 5 15 10 1103.33 119.254 14
 -5 15 11 850.375 112.365 15
 5 15 11 1194.19 120.818 14
 -5 15 12 720.229 101.24 15
 5 15 12 811.537 99.9323 14
 -5 15 13 366.893 80.363 15
 5 15 13 447.98 79.0979 14
 -5 16 0 -254.067 100.883 15
 -5 16 -1 -149.294 91.8428 15
 -5 16 1 -245.33 100.594 15
 -5 16 -2 524.891 97.6702 15
 -5 16 2 566.579 106.84 15
 -5 16 -3 685.144 101.14 15
 -5 16 3 398.031 92.4544 15
 -5 16 4 -137.86 92.8203 15
 -5 16 5 144.995 80.5961 15
 -5 16 6 1.00857 82.462 15
 -5 16 7 31.3781 74.5144 15
 -5 16 8 -148.945 90.521 15
 -5 16 9 136.66 69.3889 15
 5 16 9 239.092 65.1714 14
 -5 16 10 -85.1342 72.2922 15
 5 16 10 96.364 54.5708 14
 -5 17 0 -79.2767 63.5065 15
 -5 17 -1 370.426 74.4697 15
 -5 17 1 292.749 74.6239 15
 -5 17 -2 565.19 82.3231 15
 -5 17 2 548.496 87.482 15
 -5 17 3 10.0216 67.1909 15
 -5 17 4 -5.72872 66.6543 15
 -6 0 0 6839.68 315.994 11
 -6 0 1 -51.9873 82.4641 11
 -6 0 -1 -45.4841 76.0655 11
 -6 0 2 2234.54 187.848 11
 -6 0 -2 2434.45 196.712 11
 -6 0 -3 -22.3838 76.3244 11
 -6 0 3 -19.0254 71.7087 11
 -6 0 -4 229.267 89.2847 11
 -6 0 4 112.879 82.618 11
 -6 0 -5 55.9167 74.1001 11
 -6 0 5 23.9841 72.618 11
 -6 0 6 2957.28 218.818 11
 6 0 7 43.3455 92.4819 16
 -6 0 7 30.4706 73.3398 11
 6 0 8 79.5003 81.1507 16
 -6 0 8 208.75 93.3785 11
 6 0 9 -71.8751 70.9452 16
 -6 0 9 46.985 85.716 11
 6 0 10 2766.86 217.211 16
 6 0 11 -22.5021 72.8894 16
 6 0 12 3360.59 235.996 16
 6 0 13 -40.29 73.3995 16
 6 0 14 478.429 109.02 16
 6 0 15 103.754 82.1368 16
 6 0 16 -7.93943 72.451 16
 6 0 17 56.5919 75.0415 16
 6 0 18 482.935 104.052 16
 6 0 19 11.0585 69.434 16
 6 0 20 3317.09 204.663 16
 6 0 21 46.8403 62.8466 16
 6 0 22 619.99 94.2194 16
 6 0 23 74.9642 58.2741 16
 -6 -1 0 464.636 98.2166 11
 -6 1 0 407.294 103.144 11
 -6 -1 1 -61.6209 86.4816 11
 -6 1 1 19.5075 74.3859 11
 -6 -1 -1 179.926 83.7136 11
 -6 1 -1 -10.9521 73.7777 11
 -6 -1 2 105.953 78.8356 11
 -6 1 2 132.374 80.1145 11
 -6 -1 -2 106.055 73.2227 11
 -6 1 -2 121.402 76.0435 11
 -6 -1 3 2385.69 194.912 11
 -6 -1 -3 2011.08 179.821 11
 -6 1 3 2164.42 189.386 11
 -6 1 -3 2173.08 194.052 11
 -6 -1 -4 96.2221 69.922 11
 -6 1 -4 135.661 83.7624 11
 -6 -1 4 184.059 86.5125 11
 -6 1 4 180.647 94.9689 11
 -6 -1 -5 9126.05 363.226 11
 -6 -1 5 9355.33 368.125 11
 -6 1 5 9039.12 372.345 11
 -6 1 -5 9090.65 371.376 11
 6 1 6 166.954 96.1531 16
 -6 -1 6 197.311 89.7696 11
 -6 1 6 153.536 86.7922 11
 6 1 7 12480.1 440.506 16
 -6 -1 7 12815.6 432.122 11
 -6 1 7 12438.7 435.354 11
 6 -1 8 298.177 105.166 16
 6 1 8 326.7 107.519 16
 -6 1 8 347.362 109.383 11
 -6 -1 8 310.623 102.252 11
 6 -1 9 12966 447.93 16
 6 1 9 13241.3 451.923 16
 -6 -1 9 13796.6 452.304 11
 -6 1 9 13492.5 458.511 11
 6 -1 10 1347.64 158.86 16
 6 1 10 1550.46 173.475 16
 6 -1 11 2832.82 215.271 16
 6 1 11 2964.92 223.762 16
 6 -1 12 952.406 134.744 16
 6 1 12 840.151 134.901 16
 6 -1 13 26.1137 75.29 16
 6 1 13 30.2135 79.6672 16
 6 -1 14 891.102 135.587 16
 6 1 14 956.964 139.822 16
 6 -1 15 149.848 88.4279 16
 6 1 15 148.839 93.0351 16
 6 -1 16 808.751 124.747 16
 6 1 16 778.948 129.516 16
 6 -1 17 -44.0244 68.4546 16
 6 1 17 106.866 80.5667 16
 6 -1 18 227.023 83.0129 16
 6 1 18 225.451 93.526 16
 6 -1 19 398.076 93.6526 16
 6 1 19 475.35 100.138 16
 6 -1 20 522.096 93.7064 16
 6 1 20 623.696 104.918 16
 6 -1 21 39.3047 58.1039 16
 6 1 21 32.5279 65.1508 16
 6 1 22 10.4157 60.1392 16
 6 1 23 78.8758 59.8168 16
 6 1 24 98.3269 54.9586 16
 -6 -2 0 16.0693 75.684 11
 -6 2 0 43.1025 80.6686 11
 -6 2 1 2524.31 202.765 11
 -6 -2 1 2558.81 191.977 11
 -6 -2 -1 2766.85 202.252 11
 -6 2 -1 2587.67 206.47 11
 -6 2 2 181.06 83.4238 11
 -6 -2 -2 262.739 90.5402 11
 -6 2 -2 258.626 95.3641 11
 -6 -2 2 304.42 91.6385 11
 -6 2 3 -27.5209 79.0942 11
 -6 -2 -3 58.3098 73.7784 11
 -6 2 -3 -8.27298 75.8167 11
 -6 -2 3 -6.58851 71.0967 11
 -6 -2 -4 38.9472 69.5916 11
 -6 2 -4 3.43845 75.736 11
 -6 -2 4 50.7521 72.1 11
 -6 2 4 140.247 93.2869 11
 -6 -2 -5 860.027 129.884 11
 -6 2 -5 824.348 133.598 11
 -6 -2 5 1073.97 137.504 11
 6 2 5 963.883 146.192 16
 -6 2 5 920.788 140.43 11
 -6 -2 -6 124.369 86.5459 11
 6 2 6 10.1422 85.3789 16
 -6 -2 6 -54.2425 68.5654 11
 -6 2 6 92.832 86.8587 11
 6 2 7 2705.11 221.554 16
 -6 -2 7 3037.13 212.807 11
 -6 2 7 2717.19 216.373 11
 -6 -2 8 732.155 123.132 11
 6 2 8 700.056 134.261 16
 -6 2 8 761.215 135.695 11
 6 2 9 732.396 131.934 16
 -6 2 9 592.205 121.238 11
 -6 2 10 704.85 128.501 11
 6 -2 10 716.357 125.918 16
 6 2 10 612.802 125.692 16
 6 2 11 92.3064 86.1719 16
 6 -2 11 215.108 94.1827 16
 6 -2 12 1197.9 145.381 16
 6 2 12 1311.22 158.758 16
 6 -2 13 190.523 85.249 16
 6 2 13 225.129 101.032 16
 6 -2 14 400.898 98.9929 16
 6 2 14 536.216 116.017 16
 6 -2 15 528.665 107.319 16
 6 2 15 555.953 115.175 16
 6 2 16 329.835 99.1015 16
 6 -2 16 238.754 80.703 16
 6 2 17 178.159 92.1361 16
 6 2 18 267.789 96.0298 16
 6 2 19 417.529 99.9997 16
 6 2 20 271.793 90.2539 16
 6 2 21 636.086 102.205 16
 6 2 22 486.056 87.0889 16
 6 2 23 309.223 75.2351 16
 6 2 24 109.329 57.8504 16
 -6 3 0 23.011 77.9251 11
 -6 3 1 -41.8067 81.2136 11
 -6 3 -1 -19.833 84.2246 11
 -6 3 2 137.687 88.516 11
 -6 3 -2 137.787 91.8167 11
 -6 3 3 104.371 83.9934 11
 -6 3 -3 -24.2776 84.434 11
 -6 3 -4 113.979 83.5381 11
 -6 3 4 154.139 95.1175 11
 -6 3 -5 237.18 94.9831 11
 6 3 5 440.35 109.065 16
 -6 3 5 391.068 106.63 11
 6 3 6 491.294 120.155 16
 -6 3 6 508.826 121.506 11
 6 3 7 51.0458 86.118 16
 -6 3 7 -33.5812 75.63 11
 6 3 8 574.031 118.252 16
 -6 3 8 523.206 117.122 11
 6 3 9 73.9193 81.0499 16
 -6 3 9 89.279 90.2726 11
 6 3 10 261.043 92.966 16
 -6 3 10 277.508 102.266 11
 6 3 11 153.49 90.5948 16
 6 3 12 917.692 137.311 16
 6 3 13 928.145 140.394 16
 6 3 14 129.761 87.9624 16
 6 3 15 -3.33845 74.3922 16
 6 3 16 0.27933 79.3642 16
 6 3 17 1635.02 167.186 16
 6 3 18 370.386 103.064 16
 6 3 19 195.152 87.5245 16
 6 3 20 219.335 85.4893 16
 6 3 21 47.6998 64.0302 16
 6 3 22 61.1972 62.9449 16
 6 3 23 -6.61538 59.3133 16
 6 3 24 95.6059 50.4188 16
 -6 4 0 178.571 87.0437 11
 -6 4 1 1129.1 151.207 11
 -6 4 -1 1088.42 153.552 11
 -6 4 2 -9.184 83.9506 11
 -6 4 -2 3.95856 90.1974 11
 -6 4 -3 1027.16 146.471 11
 -6 4 3 1039.15 147.716 11
 -6 4 -4 701.742 132.419 11
 -6 4 4 895.202 143.135 11
 6 4 5 98.0891 85.5828 16
 -6 4 -5 111.386 83.8267 11
 6 4 5 173.645 92.887 14
 -6 4 5 105.313 81.0911 11
 -6 4 -6 193.258 95.1901 11
 6 4 6 158.57 82.8342 14
 6 4 6 346.561 109.396 16
 -6 4 6 303.956 107.915 11
 6 4 7 1375.85 160.498 16
 -6 4 7 1453.57 170.095 11
 6 4 8 -75.8434 88.2913 16
 -6 4 8 29.4362 82.3882 11
 6 4 9 27.3651 79.5643 16
 -6 4 9 100.908 93.2449 11
 6 4 10 7.94497 82.3013 16
 6 4 11 27.9064 78.1465 16
 6 4 12 488.032 111.023 16
 6 4 13 736.647 127.304 16
 6 4 14 -2.75386 76.2317 16
 6 4 15 194.225 91.4171 16
 6 4 16 153.631 90.2698 16
 6 4 17 198.56 91.3971 16
 6 4 18 219.165 87.0961 16
 6 4 19 183.784 83.9898 16
 6 4 20 -33.9416 68.0843 16
 6 4 21 106.698 69.2757 16
 6 4 22 68.1043 64.7958 16
 6 4 23 21.9372 58.4581 16
 -6 5 0 994.3 147.086 11
 -6 5 1 411.66 111.13 11
 -6 5 -1 339.217 109.617 11
 -6 5 2 75.7472 85.092 11
 -6 5 -2 142.244 89.3954 11
 -6 5 -3 15.5645 90.8446 11
 -6 5 3 141.054 90.4496 11
 -6 5 -4 62.4348 84.6317 11
 6 5 4 106.222 83.543 14
 -6 5 4 156.249 93.8838 11
 6 5 5 4530.23 270.501 14
 6 5 5 4551.11 271.468 16
 -6 5 5 4519.36 268.528 11
 -6 5 -5 4482.55 276.937 11
 -6 5 -6 -19.9 81.8999 11
 6 5 6 51.1126 82.0206 14
 6 5 6 89.7453 88.9422 16
 -6 5 6 -19.8161 80.806 11
 -6 5 -7 688.436 127.732 11
 6 5 7 531.71 114.547 14
 6 5 7 675.38 121.333 16
 -6 5 7 649.796 122.898 11
 6 5 8 2093.21 189.746 14
 6 5 8 1929.43 183.617 16
 -6 5 8 2080.71 192.511 11
 6 5 9 658.332 121.022 14
 6 5 9 817.743 131.197 16
 -6 5 9 695.611 123.172 11
 6 5 10 963.767 137.699 14
 6 5 10 871.444 131.759 16
 6 5 11 2470.21 204.123 16
 6 5 12 855.495 131.093 16
 6 5 13 298.112 95.6103 16
 6 5 14 603.786 116.988 16
 6 5 15 869.412 131.729 16
 6 5 16 189.591 91.6294 16
 6 5 17 37.4 77.9192 16
 6 5 18 487.81 107.772 16
 6 5 19 179.976 80.7069 16
 6 5 20 23.3295 70.0406 16
 6 5 21 -9.11239 60.2009 16
 6 5 22 34.8026 58.5037 16
 6 5 23 3.42133 52.7409 16
 -6 6 0 22.1611 86.065 11
 -6 6 1 550.889 124.618 11
 -6 6 -1 408.839 110.514 11
 -6 6 -2 4.65007 86.0698 11
 -6 6 2 43.3604 81.0958 11
 -6 6 -3 271.77 103.058 11
 6 6 3 348.645 105.812 14
 -6 6 3 155.061 88.4958 11
 -6 6 -4 118.215 84.8965 11
 6 6 4 123.351 75.57 14
 -6 6 4 182.656 92.2209 11
 -6 6 -5 87.5097 88.5643 11
 6 6 5 123.905 87.6262 14
 -6 6 5 137.25 97.3797 11
 -6 6 -6 404.818 115.192 11
 6 6 6 384.152 107.926 14
 6 6 6 509.567 112.102 16
 -6 6 6 380.264 110.077 11
 -6 6 -7 201.92 101.148 11
 6 6 7 218.615 93.4164 14
 6 6 7 278.149 96.3438 16
 -6 6 7 167.54 95.6309 11
 -6 6 -8 111.461 90.1064 11
 6 6 8 170.265 84.5279 14
 6 6 8 168.003 85.7674 16
 -6 6 8 249.727 99.7356 11
 6 6 9 970.243 139.503 14
 6 6 9 811.648 129.941 16
 -6 6 9 920.84 140.688 11
 6 6 10 82.4308 78.5725 14
 6 6 10 96.3215 87.1261 16
 6 6 11 1680.43 169.931 14
 6 6 11 1653.97 168.902 16
 6 6 12 265.06 92.5235 14
 6 6 12 402.295 106.442 16
 6 6 13 134.201 81.7289 14
 6 6 13 58.8665 77.2211 16
 6 6 14 192.485 88.9505 16
 6 6 15 181.846 89.5172 16
 6 6 16 124.583 88.1154 16
 6 6 17 82.859 80.719 16
 6 6 18 -64.2289 74.4147 16
 6 6 19 73.8035 67.7117 16
 6 6 20 -28.7587 66.5359 16
 6 6 21 181.801 72.356 16
 6 6 22 0.0548 57.3811 16
 -6 7 0 2828.98 220.07 11
 -6 7 -1 82.1398 88.7187 11
 -6 7 1 -8.3986 80.4875 11
 -6 7 -2 51.9958 85.648 11
 -6 7 2 81.2543 88.9798 11
 6 7 3 1658.12 178.365 14
 -6 7 3 1513.53 167.736 11
 -6 7 -3 1632.25 177.72 11
 -6 7 -4 919.624 142.145 11
 6 7 4 1061.94 147.15 14
 -6 7 4 996.781 140.926 11
 -6 7 -5 1133.15 151.455 11
 6 7 5 1183.86 152.655 14
 -6 7 5 1165.73 149.57 11
 6 7 6 2045.86 190.345 14
 -6 7 6 2087.9 192.009 11
 -6 7 -6 2101.33 197.576 11
 -6 7 -7 973.208 144.291 11
 6 7 7 844.344 136.236 14
 6 7 7 818.817 130.032 16
 -6 7 7 900.603 137.877 11
 -6 7 -8 990.175 148.772 11
 6 7 8 1086.13 147.153 14
 -6 7 8 1216.67 154.011 11
 6 7 8 960.632 139.213 16
 -6 7 -9 -4.54783 77.4637 11
 6 7 9 128.938 88.0738 14
 6 7 9 127.15 87.8775 16
 6 7 10 5460.23 292.804 14
 6 7 10 5441.62 285.182 16
 -6 7 -10 5522.24 298.435 11
 6 7 11 730.799 124.41 14
 6 7 11 760.736 129.45 16
 6 7 12 190.242 86.0131 14
 6 7 12 217.934 95.9508 16
 -6 7 13 230.53 86.8179 15
 6 7 13 142.53 77.6909 14
 6 7 13 223.321 91.2477 16
 6 7 14 75.9659 72.5509 14
 6 7 14 14.3861 74.6914 16
 6 7 15 687.309 109.587 14
 6 7 15 522.826 108.763 16
 6 7 16 39.7758 78.5607 16
 6 7 17 100.1 74.4983 16
 6 7 18 305.341 84.4446 16
 6 7 19 91.3277 68.8742 16
 6 7 20 -14.8317 59.1765 16
 6 7 21 14.495 56.6527 16
 -6 8 0 2858.47 217.747 11
 -6 8 -1 115.498 87.2613 11
 -6 8 1 205.962 99.4511 11
 -6 8 -2 932.494 143.179 11
 -6 8 2 842.341 134.184 11
 -6 8 -3 111.277 83.9849 11
 6 8 3 194.275 88.9629 14
 -6 8 3 28.9159 79.0175 11
 -6 8 -4 46.9539 87.7198 11
 6 8 4 87.6756 80.5463 14
 -6 8 4 4.6959 76.4281 11
 -6 8 -5 59.8756 80.5831 11
 6 8 5 39.9864 80.8434 14
 -6 8 5 26.2784 76.4962 11
 -6 8 -6 -6.65271 80.0219 11
 6 8 6 -19.7418 76.3549 14
 -6 8 6 104.327 84.8527 11
 -6 8 -7 -42.6343 80.4901 11
 6 8 7 -68.0697 77.428 14
 -6 8 7 91.5736 79.3758 11
 -6 8 -8 305.187 98.5369 11
 6 8 8 383.167 107.766 14
 6 8 8 260.477 97.0505 16
 -6 8 -9 577.61 118.062 11
 6 8 9 695.624 121.414 14
 6 8 9 579.316 111.935 16
 -6 8 -10 445.98 108.9 11
 6 8 10 399.586 99.3108 14
 6 8 10 597.749 115.581 16
 -6 8 -11 299.242 100.978 11
 -6 8 11 219.195 95.0239 15
 6 8 11 309.551 95.0056 14
 6 8 11 210.695 93.0496 16
 -6 8 -12 -10.4338 70.873 11
 -6 8 12 -9.25285 75.9191 15
 6 8 12 92.9495 75.5252 14
 6 8 12 99.2627 83.4113 16
 -6 8 -13 412.263 102.733 11
 -6 8 13 429.435 104.075 15
 6 8 13 392.3 99.3123 14
 6 8 13 377.438 96.4107 16
 -6 8 -14 64.8765 70.8056 11
 6 8 14 202.296 78.0682 14
 6 8 14 167.235 84.6059 16
 -6 8 -15 -61.727 78.477 11
 6 8 15 29.5238 60.8021 14
 6 8 15 28.1002 70.1244 16
 -6 8 -16 135.345 68.8335 11
 6 8 16 238.414 76.2255 14
 6 8 16 285.33 87.0186 16
 -6 8 -17 150.384 72.2454 11
 6 8 17 284.417 75.4025 14
 6 8 17 290.855 84.4628 16
 -6 8 -18 213.402 70.1917 11
 6 8 18 207.191 73.9272 16
 -6 8 -19 -34.2287 57.8922 11
 6 8 19 15.422 61.0433 16
 -6 8 -20 -43.9985 54.2605 11
 6 8 20 47.7139 61.7847 16
 -6 9 0 -7.87408 76.9681 11
 -6 9 1 766.087 129.361 11
 -6 9 -1 710.482 124.916 11
 -6 9 -2 57.191 82.0275 11
 -6 9 2 -80.1853 95.0332 11
 -6 9 -3 64.3742 89.1075 11
 6 9 3 0.6204 72.6136 14
 -6 9 3 81.2968 79.6444 11
 -6 9 -4 658.215 122.632 11
 6 9 4 656.049 125.824 14
 -6 9 4 469.292 108.9 11
 6 9 5 1671.12 171.801 14
 -6 9 5 1717.92 168.98 11
 -6 9 -5 1728.18 172.714 11
 -6 9 -6 262.177 96.9103 11
 6 9 6 314.603 94.8117 14
 -6 9 6 292.017 94.931 11
 -6 9 -7 815.284 126.146 11
 6 9 7 900.892 134.202 14
 -6 9 -8 333.237 98.137 11
 6 9 8 369.383 99.1068 14
 -6 9 -9 984.197 133.198 11
 -6 9 9 1078.7 152.707 15
 6 9 9 1237.91 151.691 14
 -6 9 -10 657.092 110.648 11
 -6 9 10 661.33 123.089 15
 6 9 10 748.274 123.319 14
 6 9 10 818.451 123.56 16
 -6 9 -11 207.055 84.6096 11
 -6 9 11 248.868 97.3443 15
 6 9 11 246.337 89.0352 14
 6 9 11 197.68 85.4622 16
 -6 9 -12 64.558 69.8605 11
 -6 9 12 59.2838 74.37 15
 6 9 12 1.75183 67.4157 14
 6 9 12 34.3831 71.8394 16
 -6 9 -13 352.071 92.3129 11
 -6 9 13 358.646 97.4362 15
 6 9 13 470.283 97.9803 14
 6 9 13 470.547 103.957 16
 -6 9 14 1488.96 151.03 15
 6 9 14 1570.81 148.664 14
 6 9 14 1559.87 147.7 16
 -6 9 -14 1445 138.356 11
 -6 9 -15 404.879 88.034 11
 6 9 15 497.7 95.3432 14
 6 9 15 397.068 90.8093 16
 -6 9 -16 154.959 68.4472 11
 6 9 16 143.782 69.617 14
 6 9 16 139.877 72.0127 16
 -6 9 -17 296.639 71.0016 11
 6 9 17 474.106 84.3776 14
 6 9 17 432.19 87.313 16
 -6 9 -18 30.0566 53.6815 11
 6 9 18 -65.2288 50.2726 14
 6 9 18 -53.0786 62.3072 16
 -6 9 -19 -20.1762 50.2296 11
 6 9 19 19.7552 56.0884 16
 -6 10 0 1291.07 145.718 11
 -6 10 1 146.884 88.4561 11
 -6 10 -1 228.198 90.7004 11
 -6 10 2 51.3544 80.7218 11
 -6 10 -2 259.241 98.2308 11
 6 10 3 92.3578 79.3488 14
 -6 10 3 174.82 82.0112 11
 -6 10 -3 181.005 90.6963 11
 -6 10 -4 70.249 73.9494 11
 6 10 4 94.7957 80.5449 14
 -6 10 4 7.40883 73.8701 11
 -6 10 -5 600.076 112.816 11
 6 10 5 759.433 126.651 14
 -6 10 5 702.592 119.058 11
 -6 10 -6 57.2966 71.532 11
 -6 10 6 148.24 89.9818 15
 6 10 6 93.9633 84.683 14
 -6 10 -7 -26.3587 71.5577 11
 -6 10 7 54.3879 86.451 15
 6 10 7 55.4384 80.1799 14
 -6 10 -8 1072.48 130.005 11
 -6 10 8 1357.57 166.948 15
 6 10 8 1197.26 145.337 14
 -6 10 -9 144.46 78.0613 11
 -6 10 9 -2.01498 79.8924 15
 6 10 9 121.34 80.2128 14
 -6 10 -10 4.13661 65.3767 11
 -6 10 10 132.579 84.3918 15
 6 10 10 126.64 76.9814 14
 -6 10 -11 299.134 87.6169 11
 -6 10 11 132.678 80.5703 15
 6 10 11 204.398 83.7219 14
 -6 10 -12 487.44 92.4548 11
 -6 10 12 567.298 112.585 15
 6 10 12 572.461 106.947 14
 -6 10 -13 178.463 71.7648 11
 -6 10 13 124.075 75.5513 15
 6 10 13 313.056 85.6321 14
 -6 10 -14 -47.7849 57.2513 11
 -6 10 14 47.7454 69.0973 15
 6 10 14 96.9652 66.3855 14
 6 10 14 -60.9547 63.9278 16
 -6 10 -15 6.48189 55.3637 11
 6 10 15 34.6821 60.051 14
 6 10 15 58.5991 65.869 16
 -6 10 -16 -7.49376 52.0788 11
 6 10 16 100.594 60.4554 14
 6 10 16 89.6838 63.5389 16
 6 10 17 229.225 64.1385 14
 6 10 17 178.168 64.7964 16
 6 10 18 166.194 54.9905 14
 -6 11 0 -3.9844 80.0609 15
 -6 11 1 -38.9294 88.3532 15
 -6 11 -1 -1.49239 79.9432 15
 -6 11 2 -161.004 94.6816 15
 -6 11 -2 -7.8864 77.5938 15
 -6 11 3 -54.6853 86.9118 15
 -6 11 -3 118.066 90.414 15
 -6 11 4 30.3216 87.1264 15
 -6 11 -4 50.7772 76.1299 15
 6 11 4 90.3191 80.0929 14
 -6 11 5 331.523 107.13 15
 -6 11 -5 433.339 104.685 15
 6 11 5 515.634 108.825 14
 -6 11 6 163.9 92.9509 15
 -6 11 -6 14.3468 72.7798 15
 6 11 6 172.104 83.6409 14
 -6 11 7 102.12 87.89 15
 6 11 7 112.885 77.5267 14
 -6 11 8 570.94 119.751 15
 6 11 8 538.834 109.487 14
 -6 11 9 360.161 103.799 15
 6 11 9 248.121 83.9082 14
 -6 11 10 791.447 127.336 15
 6 11 10 861.617 121.483 14
 -6 11 11 163.639 82.8275 15
 6 11 11 48.5761 67.9591 14
 -6 11 12 -1.02937 69.1599 15
 6 11 12 -27.0752 63.6709 14
 -6 11 13 8.52041 65.9521 15
 6 11 13 127.242 73.0719 14
 -6 11 14 21.3079 66.3295 15
 6 11 14 44.692 54.0757 14
 6 11 15 45.4563 51.709 14
 6 11 16 93.7228 49.2266 14
 6 11 17 238.598 63.071 14
 -6 12 0 12.1029 78.963 15
 -6 12 1 1240.59 153.96 15
 -6 12 -1 1230.23 152.159 15
 -6 12 2 68.7263 84.1732 15
 -6 12 -2 1.3709 77.767 15
 -6 12 3 370.176 100.41 15
 -6 12 -3 393.201 103.742 15
 -6 12 -4 742.293 121.693 15
 -6 12 4 554.675 115.642 15
 -6 12 -5 1100.49 136.616 15
 -6 12 5 989.658 143.377 15
 -6 12 6 558.433 120.328 15
 6 12 6 718.771 117.71 14
 -6 12 7 -6.9458 83.3136 15
 6 12 7 141.702 77.6795 14
 -6 12 8 926.334 135.675 15
 6 12 8 853.009 118.604 14
 -6 12 9 16.6201 75.4544 15
 6 12 9 62.16 73.5026 14
 -6 12 10 1262.02 144.275 15
 6 12 10 1385.51 135.758 14
 -6 12 11 79.5236 70.8488 15
 6 12 11 16.4001 60.2058 14
 -6 12 12 95.6025 76.1961 15
 6 12 12 3.35651 58.2275 14
 -6 12 13 199.506 73.784 15
 6 12 13 140.983 66.1932 14
 -6 12 14 -50.9156 72.0736 15
 6 12 14 200.279 65.7869 14
 6 12 15 108.629 48.5152 14
 -6 13 0 359.031 101.001 15
 -6 13 -1 11.8915 71.9369 15
 -6 13 1 -29.5058 75.9544 15
 -6 13 -2 -10.7428 70.0617 15
 -6 13 2 108.124 83.4217 15
 -6 13 -3 360.396 96.5949 15
 -6 13 3 169.17 85.9275 15
 -6 13 -4 114.255 77.4867 15
 -6 13 4 141.102 89.43 15
 -6 13 -5 1298.88 135.384 15
 -6 13 5 1271.09 151.868 15
 -6 13 6 64.7651 78.2671 15
 -6 13 7 1989.48 174.781 15
 -6 13 8 396.961 101.775 15
 6 13 8 453.554 94.0686 14
 -6 13 9 2037.02 167.416 15
 6 13 9 2244.59 158.241 14
 -6 13 10 363.906 92.5921 15
 6 13 10 334.346 79.5018 14
 -6 13 11 466.061 93.3239 15
 6 13 11 461.399 84.3421 14
 -6 13 12 922.076 110.473 15
 6 13 12 1197.04 114.85 14
 -6 14 0 46.8589 69.7523 15
 -6 14 -1 86.3799 67.5416 15
 -6 14 1 17.957 67.734 15
 -6 14 -2 -29.9722 66.1645 15
 -6 14 2 151.799 78.9911 15
 -6 14 -3 6.42252 65.295 15
 -6 14 3 -23.1824 67.2121 15
 -6 14 -4 86.6686 63.4772 15
 -6 14 4 72.9626 77.8813 15
 -6 14 5 118.273 79.6587 15
 -6 14 6 407.183 98.358 15
 -6 14 7 573.397 101.13 15
 -6 14 8 118.837 74.0955 15
 -6 14 9 -108.67 85.2967 15
 -6 15 0 -53.9672 67.2499 15
 -6 15 -1 -190.569 79.4703 15
 -6 15 1 -95.3413 77.7018 15
 -6 15 -2 -50.5409 59.1489 15
 -6 15 2 -8.21154 69.258 15
 -6 15 -3 -100.405 76.9962 15
 -6 15 3 -11.3883 72.4656 15
 -6 15 4 141.418 68.0118 15
 -6 15 5 999.859 111.024 15
 -7 0 0 44.7042 76.2963 11
 -7 0 -1 17.7558 73.5166 11
 -7 0 1 24.7342 69.8616 11
 -7 0 -2 24.0177 72.7069 11
 -7 0 2 -55.5019 72.3308 11
 -7 0 -3 -86.1877 77.3411 11
 -7 0 3 6.18551 68.1696 11
 -7 0 4 2512.12 200.234 11
 -7 0 -4 2566.21 201.348 11
 -7 0 -5 -17.6251 71.7749 11
 -7 0 5 33.2902 69.8977 11
 -7 0 -6 51.8372 67.876 11
 -7 0 6 289.246 93.6831 11
 -7 0 -7 75.8165 74.3253 11
 -7 0 7 62.2334 77.7107 11
 -7 0 -8 683.215 118.234 11
 -7 0 -9 -32.6954 65.5593 11
 -7 0 -10 131.951 77.123 11
 -7 0 -11 9.66614 65.1124 11
 -7 0 -12 787.339 116.693 11
 -7 0 -13 -72.0467 75.2128 11
 -7 0 -14 25.4321 61.3151 11
 -7 0 -15 -102.474 72.7188 11
 -7 0 -16 807.049 106.831 11
 -7 0 -17 -58.7023 63.7877 11
 -7 0 -18 72.091 58.2532 11
 -7 0 -19 -7.91884 50.2432 11
 -7 0 -20 239.93 64.7061 11
 -7 -1 0 -64.0708 76.5597 11
 -7 1 0 44.8334 78.9833 11
 -7 1 -1 826.409 131.697 11
 -7 -1 -1 959.672 132.242 11
 -7 -1 1 840.007 124.495 11
 -7 1 1 864.002 133.983 11
 -7 -1 -2 159.551 76.9156 11
 -7 1 -2 220.186 92.6503 11
 -7 -1 2 175.669 81.8872 11
 -7 1 2 259.13 100.004 11
 -7 -1 -3 515.508 106.532 11
 -7 1 -3 364.953 98.6869 11
 -7 -1 3 386.506 96.0966 11
 -7 1 3 357.821 97.4433 11
 -7 -1 -4 -12.9353 69.683 11
 -7 1 -4 42.0256 72.3342 11
 -7 -1 4 14.8316 67.595 11
 -7 1 4 22.3733 71.8344 11
 -7 -1 -5 259.722 85.8665 11
 -7 1 -5 275.1 91.1889 11
 -7 -1 5 316.063 90.9153 11
 -7 1 5 304.917 97.3702 11
 -7 -1 -6 195.714 84.7522 11
 -7 1 -6 49.1512 75.9202 11
 -7 -1 6 145.825 86.9964 11
 -7 1 6 57.0622 80.6781 11
 -7 -1 -7 -9.18327 65.4561 11
 -7 1 -7 -28.3991 72.7614 11
 -7 1 7 117.132 83.5789 11
 -7 -1 -8 542.586 104.401 11
 -7 1 -8 306.427 87.9481 11
 -7 -1 -9 95.97 68.0354 11
 -7 1 -9 31.7491 68.0444 11
 -7 -1 -10 159.605 74.4477 11
 -7 1 -10 61.4673 73.283 11
 -7 -1 -11 15.9567 64.3193 11
 -7 1 -11 82.5846 69.111 11
 -7 -1 -12 10.3168 63.3175 11
 -7 1 -12 -13.5243 69.494 11
 -7 -1 -13 49.8203 63.5116 11
 -7 1 -13 114.248 72.8402 11
 -7 -1 -14 60.5089 62.6398 11
 -7 1 -14 -41.6511 71.3142 11
 -7 -1 -15 241.024 70.6587 11
 -7 1 -15 204.606 75.6956 11
 -7 -1 -16 -10.4253 63.4076 11
 -7 1 -16 -28.5754 64.4032 11
 -7 -1 -17 -65.9089 59.9278 11
 -7 1 -17 -43.7015 61.2436 11
 -7 -1 -18 113.303 57.4535 11
 -7 1 -18 80.921 58.7723 11
 -7 -1 -19 126.898 57.7473 11
 -7 1 -19 83.4768 56.205 11
 -7 -1 -20 2.65193 45.6242 11
 -7 1 -20 14.5157 40.789 11
 -7 -2 0 -11.424 68.793 11
 -7 2 0 44.0793 74.6778 11
 -7 2 -1 572.793 116.817 11
 -7 -2 1 893.824 122.493 11
 -7 2 1 626.044 121.102 11
 -7 -2 -1 641.161 110.309 11
 -7 2 -2 64.64 77.4858 11
 -7 -2 2 -47.3647 76.7138 11
 -7 2 2 4.1468 74.0375 11
 -7 -2 -2 65.1048 65.8458 11
 -7 -2 -3 202.057 81.0981 11
 -7 2 -3 186.442 84.1288 11
 -7 -2 3 287.413 87.2257 11
 -7 2 3 257.134 95.6034 11
 -7 -2 -4 105.718 74.4279 11
 -7 2 -4 16.6021 72.6755 11
 -7 -2 4 91.8945 75.4602 11
 -7 2 4 24.7087 86.8783 11
 -7 2 -5 793.395 126.433 11
 -7 -2 5 1099.33 131.653 11
 -7 2 5 981.614 143.097 11
 -7 -2 -5 1010.41 129.117 11
 -7 -2 -6 69.8062 69.7204 11
 -7 2 -6 -24.4808 71.1653 11
 -7 -2 6 24.8923 66.5611 11
 -7 2 6 48.1455 75.9486 11
 -7 -2 -7 535.246 103.123 11
 -7 2 -7 400.196 107.868 11
 -7 2 7 437.445 109.441 11
 -7 -2 -8 93.3621 79.0902 11
 -7 2 -8 135.474 82.8212 11
 -7 -2 -9 138.005 75.3192 11
 -7 2 -9 189.541 86.1471 11
 -7 -2 -10 34.5126 62.8808 11
 -7 2 -10 106.515 74.0013 11
 -7 -2 -11 74.2433 64.9157 11
 -7 2 -11 -25.5716 72.7207 11
 -7 -2 -12 47.3811 62.9921 11
 -7 2 -12 86.9545 75.2208 11
 -7 -2 -13 701.605 106.774 11
 -7 2 -13 597.71 107.604 11
 -7 -2 -14 38.4656 59.1536 11
 -7 2 -14 75.9826 68.4699 11
 -7 -2 -15 30.6212 58.0102 11
 -7 2 -15 -10.8526 71.4194 11
 -7 -2 -16 412.676 81.0363 11
 -7 2 -16 346.896 85.2216 11
 -7 -2 -17 217.006 63.9148 11
 -7 2 -17 226.873 74.7121 11
 -7 -2 -18 78.6744 56.6604 11
 -7 2 -18 10.729 58.3702 11
 -7 2 -19 368.353 77.0141 11
 -7 2 -20 -33.4586 54.4134 11
 -7 3 0 22.8486 73.8082 11
 -7 3 -1 190.025 86.4347 11
 -7 3 1 189.437 90.7838 11
 -7 3 -2 1110.2 146.509 11
 -7 3 2 920.973 135.551 11
 -7 3 -3 435.484 102.768 11
 -7 3 3 341.608 98.1045 11
 -7 3 -4 16.1079 74.935 11
 -7 3 4 41.2646 79.4593 11
 -7 3 -5 -21.1761 78.2088 11
 -7 3 5 88.6715 78.9341 11
 -7 3 -6 610.504 118.904 11
 -7 3 6 620.202 119.383 11
 -7 3 -7 95.3688 82.8605 11
 -7 3 7 100.615 87.6745 11
 -7 3 -8 68.6536 72.8622 11
 -7 3 -9 -20.5536 70.9897 11
 -7 3 -10 14.9564 70.1376 11
 -7 3 -11 455.803 101.91 11
 -7 3 -12 629.83 112.482 11
 -7 3 -13 103.816 72.916 11
 -7 3 -14 0.16178 65.1341 11
 -7 3 -15 -36.5981 71.1936 11
 -7 3 -16 63.7725 67.0115 11
 -7 3 -17 246.503 74.0464 11
 -7 3 -18 136.574 62.5159 11
 -7 3 -19 -63.7064 61.0074 11
 -7 4 0 -16.1807 75.0603 11
 -7 4 -1 100.435 90.5383 11
 -7 4 1 31.8679 75.834 11
 -7 4 -2 190.27 92.6667 11
 -7 4 2 147.916 85.2482 11
 -7 4 -3 12.1542 75.9048 11
 -7 4 3 43.2639 81.0123 11
 -7 4 -4 52.3815 80.7123 11
 -7 4 4 11.9668 76.8769 11
 -7 4 -5 145.395 87.216 11
 -7 4 5 171.415 90.8766 11
 -7 4 -6 9.55914 77.3508 11
 -7 4 6 -35.9299 80.3508 11
 -7 4 -7 196.681 88.2569 11
 -7 4 7 212.623 95.0123 11
 -7 4 -8 389.139 98.9642 11
 -7 4 -9 8.83506 73.2159 11
 -7 4 -10 27.483 73.8364 11
 -7 4 -11 819.693 126.404 11
 -7 4 -12 -94.5681 80.7523 11
 -7 4 -13 -27.656 68.4344 11
 -7 4 -14 24.3737 65.836 11
 -7 4 -15 22.8259 65.0179 11
 -7 4 -16 37.6356 63.8122 11
 -7 4 -17 25.2413 58.3213 11
 -7 4 -18 266.797 70.863 11
 -7 4 -19 103.6 60.1457 11
 -7 5 0 20.7083 77.6081 11
 -7 5 1 -13.2415 79.8378 11
 -7 5 -1 20.9566 83.6366 11
 -7 5 -2 167.481 89.5389 11
 -7 5 2 112.695 94.9793 11
 -7 5 -3 137.145 92.4059 11
 -7 5 3 108.735 89.3959 11
 -7 5 -4 57.565 86.2363 11
 -7 5 4 82.4893 86.4296 11
 -7 5 -5 65.3848 85.8164 11
 -7 5 5 212.562 97.4023 11
 -7 5 -6 341.961 103.199 11
 -7 5 6 406.825 101.512 11
 -7 5 -7 706.449 122.493 11
 -7 5 7 715.71 127.984 11
 -7 5 -8 36.1722 75.6783 11
 -7 5 -9 40.4481 75.3788 11
 -7 5 -10 745.465 118.691 11
 -7 5 -11 25.2578 74.2822 11
 -7 5 -12 349.268 94.3431 11
 -7 5 -13 310.857 91.857 11
 -7 5 -14 722.563 109.607 11
 -7 5 -15 273.968 83.8645 11
 -7 5 -16 23.3324 63.5131 11
 -7 5 -17 474.431 88.8468 11
 -7 5 -18 180.377 63.8417 11
 -7 6 0 -17.1879 76.3451 11
 -7 6 1 1840.35 180.007 11
 -7 6 -1 1715.23 172.324 11
 -7 6 -2 279.962 100.554 11
 -7 6 2 169.742 89.3466 11
 -7 6 -3 130.477 92.096 11
 -7 6 3 51.1946 76.4072 11
 -7 6 -4 446.11 116.221 11
 -7 6 4 435.056 114.009 11
 -7 6 -5 1006.24 140.347 11
 -7 6 5 1027.68 141.794 11
 -7 6 -6 559.856 119.511 11
 -7 6 6 423.146 105.082 11
 -7 6 -7 439.606 109.355 11
 -7 6 -8 247.748 91.2738 11
 -7 6 -9 2679.32 200.897 11
 -7 6 -10 134.398 84.4771 11
 -7 6 -11 1328.25 146.729 11
 -7 6 -12 47.6615 71.6889 11
 -7 6 12 -42.1271 70.8286 15
 -7 6 -13 702.745 108.237 11
 -7 6 -14 39.6273 69.5933 11
 -7 6 -15 591.483 97.0545 11
 -7 6 -16 -12.6548 57.8062 11
 -7 6 -17 142.486 65.4985 11
 -7 7 0 -9.52012 84.9378 11
 -7 7 1 310.172 101.533 11
 -7 7 -1 186.021 90.1557 11
 -7 7 2 789.416 127.128 11
 -7 7 -2 815.982 130.387 11
 -7 7 3 91.5329 77.7513 11
 -7 7 -3 108.37 84.6138 11
 -7 7 -4 1081.77 140.691 11
 -7 7 4 914.253 131.687 11
 -7 7 -5 346.126 101.141 11
 -7 7 5 246.372 88.7551 11
 -7 7 -6 129.867 83.6424 11
 -7 7 6 92.038 79.688 11
 -7 7 -7 13.6553 76.0778 11
 -7 7 -8 529.46 105.958 11
 -7 7 -9 -2.75586 69.8752 11
 -7 7 -10 2649.45 188.14 11
 -7 7 -11 325.733 89.0137 11
 -7 7 11 212.747 78.2787 15
 -7 7 12 4585.87 233.84 15
 -7 7 -12 3960.85 215.87 11
 -7 7 -13 18.2877 67.7062 11
 -7 7 -14 2526.01 167.118 11
 -7 7 -15 165.841 68.3919 11
 -7 7 -16 380.563 75.4607 11
 -7 7 -17 -45.4909 55.0561 11
 -7 8 0 42.997 80.9858 11
 -7 8 1 2128.24 181.795 11
 -7 8 -1 2300.56 187.117 11
 -7 8 2 5.65108 75.2737 11
 -7 8 -2 -74.14 82.066 11
 -7 8 3 65.5728 77.7831 11
 -7 8 -3 59.6659 75.7573 11
 -7 8 4 50.1357 77.6899 11
 -7 8 -4 121.43 85.9233 11
 -7 8 5 1199.67 139.589 11
 -7 8 -5 1185.54 140.516 11
 -7 8 -6 -26.9023 70.7345 11
 -7 8 -7 343.415 92.7983 11
 -7 8 -8 429.472 100.672 11
 -7 8 9 2487.05 190.124 15
 -7 8 -9 2471.85 177.295 11
 -7 8 -10 49.4281 65.7696 11
 -7 8 10 188.667 83.9905 15
 -7 8 -11 290.766 79.4477 11
 -7 8 11 451.29 96.7482 15
 -7 8 -12 294.285 78.5431 11
 -7 8 12 398.521 89.6023 15
 -7 8 -13 595.458 90.6892 11
 -7 8 13 518.382 89.3991 15
 -7 8 -14 479.677 83.2775 11
 -7 8 -15 168.364 61.9964 11
 -7 9 0 -9.20162 69.2122 11
 -7 9 1 443.055 98.1313 11
 -7 9 -1 456.248 95.2684 11
 -7 9 2 150.983 83.267 11
 -7 9 -2 75.7265 70.9354 11
 -7 9 3 -0.94156 66.8406 11
 -7 9 -3 -27.3635 70.8497 11
 -7 9 -4 103.845 74.6911 11
 -7 9 -5 57.0911 72.1569 11
 -7 9 6 -154.892 90.5374 15
 -7 9 -6 207.782 81.5845 11
 -7 9 7 446.182 102.689 15
 -7 9 -7 346.824 85.8665 11
 -7 9 8 1266.19 141.255 15
 -7 9 -8 1506.16 136.959 11
 -7 9 -9 93.789 70.741 11
 -7 9 9 -16.886 65.6388 15
 -7 9 -10 116.258 67.6294 11
 -7 9 10 53.3401 69.2999 15
 -7 9 -11 33.4525 61.5373 11
 -7 9 11 13.9155 61.0023 15
 -7 9 -12 329.05 72.9453 11
 -7 9 12 268.035 75.8591 15
 -7 9 -13 61.8451 55.604 11
 -7 9 13 -50.1814 60.0905 15
 -7 9 -14 297.165 63.8617 11
 -7 10 0 -29.6281 74.5492 15
 -7 10 0 -40.5475 67.3474 11
 -7 10 1 40.5048 73.066 15
 -7 10 -1 159.857 80.8522 15
 -7 10 1 -8.13235 67.752 11
 -7 10 -1 258.968 84.7614 11
 -7 10 2 61.9693 71.6493 15
 -7 10 -2 -40.2198 71.1561 15
 -7 10 2 -36.9019 66.1033 11
 -7 10 -2 52.2722 66.3372 11
 -7 10 3 -87.0657 79.8848 15
 -7 10 -3 -60.8848 71.0556 15
 -7 10 -3 62.0898 68.4779 11
 -7 10 4 80.0167 75.656 15
 -7 10 -4 117.056 69.7797 15
 -7 10 -4 77.0759 65.4198 11
 -7 10 5 34.0985 68.8292 15
 -7 10 -5 102.1 64.6943 15
 -7 10 -5 148.088 74.2548 11
 -7 10 6 26.4319 71.03 15
 -7 10 -6 45.8106 56.7941 15
 -7 10 -6 132.273 68.9923 11
 -7 10 7 -100.107 79.2547 15
 -7 10 -7 -4.4537 58.0707 11
 -7 10 8 633.775 106.607 15
 -7 10 -8 638.348 91.0724 11
 -7 10 9 -12.8077 64.6901 15
 -7 10 -9 83.4771 58.0225 11
 -7 10 10 -40.6224 61.2752 15
 -7 10 -10 1.21124 49.5966 11
 -7 10 11 123.769 67.0131 15
 -7 10 -11 99.2884 53.4296 11
 -7 10 12 41.8049 58.3552 15
 -7 10 -12 48.6409 47.0232 11
 -7 11 0 -20.9463 69.4519 15
 -7 11 1 106.694 73.9422 15
 -7 11 -1 79.3499 72.3371 15
 -7 11 2 620.929 107.178 15
 -7 11 -2 589.464 100.964 15
 -7 11 3 -65.482 74.9109 15
 -7 11 -3 -48.6966 62.9266 15
 -7 11 -4 136.255 66.2739 15
 -7 11 4 109.517 73.6353 15
 -7 11 -5 192.63 68.1527 15
 -7 11 5 151.758 75.7212 15
 -7 11 6 232.678 84.0479 15
 -7 11 7 58.8221 66.4214 15
 -7 11 8 162.466 74.4804 15
 -7 11 9 92.3174 55.3793 15
 -7 11 10 25.3038 51.9629 15
 -7 12 0 35.6222 61.8631 15
 -7 12 -1 -6.70081 57.3272 15
 -7 12 1 25.4484 62.842 15
 -7 12 -2 -10.2078 56.9713 15
 -7 12 2 -41.2213 64.3722 15
 -7 12 -3 328.471 78.291 15
 -7 12 3 293.958 79.4926 15
 -7 12 -4 -16.6012 52.2066 15
 -7 12 4 27.4564 62.3029 15
 -7 12 5 -82.9277 68.5444 15
 -7 12 6 -1.43457 58.1762 15
 -8 0 0 1969.44 155.655 11
 -8 0 1 -31.2406 60.5745 11
 -8 0 -1 -7.41344 59.8396 11
 -8 0 2 763.41 105.669 11
 -8 0 -2 663.041 104.206 11
 -8 0 3 72.5238 69.4934 11
 -8 0 -3 37.9831 63.2975 11
 -8 0 -4 -33.9403 61.7408 11
 -8 0 -5 34.6692 59.5013 11
 -8 0 -6 212.857 73.573 11
 -8 0 -7 30.5108 56.8846 11
 -8 0 -8 102.461 60.4159 11
 -8 0 -9 25.6814 59.8819 11
 -8 0 -10 1078.95 107.806 11
 -8 0 -11 37.0413 53.1352 11
 -8 0 -12 1368.94 114.88 11
 -8 0 -13 18.4487 45.7134 11
 -8 0 -14 181.403 54.7975 11
 -8 -1 0 38.6674 58.8999 11
 -8 1 0 21.7379 61.2594 11
 -8 -1 1 34.6057 59.7583 11
 -8 1 1 19.6131 67.3373 11
 -8 -1 -1 -26.9022 64.0275 11
 -8 1 -1 -17.9001 63.5085 11
 -8 -1 2 -8.14594 58.9902 11
 -8 1 2 20.7056 66.4904 11
 -8 -1 -2 81.9893 65.2006 11
 -8 1 -2 -14.5514 60.333 11
 -8 1 3 841.143 114.439 11
 -8 -1 -3 840.329 104.678 11
 -8 1 -3 774.944 109.496 11
 -8 1 4 80.7085 67.8271 11
 -8 -1 -4 121.7 68.2418 11
 -8 1 -4 74.6211 64.8427 11
 -8 -1 -5 1097.67 113.974 11
 -8 1 -5 1164.73 124.619 11
 -8 -1 -6 17.2125 53.3948 11
 -8 1 -6 55.2318 62.7553 11
 -8 -1 -7 184.55 62.3343 11
 -8 1 -7 272.204 74.7273 11
 -8 1 -8 285.506 80.7147 11
 -8 -1 -8 253.619 67.8561 11
 -8 -1 -9 1620.31 125.287 11
 -8 1 -9 1496.92 130.038 11
 -8 -1 -10 149.141 58.3631 11
 -8 1 -10 131.128 67.1564 11
 -8 -1 -11 622.245 82.832 11
 -8 1 -11 448.045 76.3618 11
 -8 -1 -12 533.9 75.3846 11
 -8 1 -12 559.782 81.6456 11
 -8 -1 -13 449.366 68.4759 11
 -8 1 -13 336.502 65.3771 11
 -8 2 0 195.998 79.9916 11
 -8 2 1 -42.4702 64.7414 11
 -8 2 -1 39.3462 69.2982 11
 -8 2 2 429.867 92.1505 11
 -8 2 -2 315.977 81.6879 11
 -8 2 3 59.8524 68.9978 11
 -8 2 -3 72.0195 66.9194 11
 -8 2 4 190.504 80.9592 11
 -8 2 -4 241.317 81.4607 11
 -8 2 -5 52.0716 63.9402 11
 -8 2 -6 20.0269 64.8616 11
 -8 2 -7 -31.4635 60.7917 11
 -8 2 -8 281.194 77.3923 11
 -8 2 -9 232.805 73.4918 11
 -8 2 -10 298.27 75.106 11
 -8 2 -11 261.938 71.2737 11
 -8 2 -12 635.713 88.4556 11
 -8 2 -13 0.41152 38.3795 11
 -8 3 0 165.133 71.9018 11
 -8 3 1 -21.4216 70.6772 11
 -8 3 -1 -19.8338 66.6839 11
 -8 3 2 27.8487 66.2758 11
 -8 3 -2 -77.1279 70.8786 11
 -8 3 3 13.6721 64.9802 11
 -8 3 -3 -25.8408 64.177 11
 -8 3 4 80.9617 72.4051 11
 -8 3 -4 115.644 69.9453 11
 -8 3 -5 98.7231 66.5631 11
 -8 3 -6 176.492 72.6855 11
 -8 3 -7 55.1611 61.0539 11
 -8 3 -8 321.772 80.5565 11
 -8 3 -9 25.1481 57.017 11
 -8 3 -10 694.361 94.9996 11
 -8 3 -11 135.021 61.5131 11
 -8 3 -12 514.133 81.3193 11
 -8 3 -13 287.238 64.5775 11
 -8 4 0 11.8804 69.4898 11
 -8 4 1 3.34114 64.0194 11
 -8 4 -1 108.682 72.306 11
 -8 4 2 70.2073 71.2721 11
 -8 4 -2 -35.4398 65.6125 11
 -8 4 3 130.375 72.4336 11
 -8 4 -3 74.1635 69.6434 11
 -8 4 4 177.256 75.6102 11
 -8 4 -4 214.481 78.6852 11
 -8 4 -5 121.003 67.4224 11
 -8 4 -6 94.1432 63.8341 11
 -8 4 -7 16.7894 59.8483 11
 -8 4 -8 66.0851 64.0727 11
 -8 4 -9 27.2156 61.1492 11
 -8 4 -10 -3.22752 53.3581 11
 -8 4 -11 122.897 60.4674 11
 -8 4 -12 134.103 61.2073 11
 -8 5 0 70.7696 66.5557 11
 -8 5 1 813.874 113.088 11
 -8 5 -1 772.968 111.218 11
 -8 5 2 3.80031 63.8878 11
 -8 5 -2 18.3676 67.7156 11
 -8 5 3 98.5115 74.0563 11
 -8 5 -3 42.5044 67.105 11
 -8 5 -4 -18.608 62.1556 11
 -8 5 -5 64.662 67.5397 11
 -8 5 -6 344.717 81.8445 11
 -8 5 -7 512.58 93.2689 11
 -8 5 -8 24.2314 60.988 11
 -8 5 -9 136.453 62.9032 11
 -8 5 -10 73.455 59.5034 11
 -8 5 10 10.6576 50.8638 15
 -8 5 -11 172.499 62.3969 11
 -8 6 0 50.356 65.3055 11
 -8 6 1 78.9043 69.2313 11
 -8 6 -1 106.716 69.2795 11
 -8 6 2 -47.3533 69.3912 11
 -8 6 -2 -13.1707 63.2687 11
 -8 6 3 116.247 71.201 11
 -8 6 -3 157.264 71.1288 11
 -8 6 -4 96.8577 66.1936 11
 -8 6 -5 399.387 85.7076 11
 -8 6 -6 86.9893 62.4436 11
 -8 6 -7 745.408 98.8447 11
 -8 6 -8 -5.85605 56.7761 11
 -8 6 9 21.1813 52.9283 15
 -8 6 -9 4.47802 52.344 11
 -8 6 10 -51.289 51.343 15
 -8 6 -10 42.3388 55.024 11
 -8 7 0 256.114 77.6948 11
 -8 7 1 273.104 78.4743 11
 -8 7 -1 268.509 79.6039 11
 -8 7 -2 208.027 74.1248 11
 -8 7 -3 -18.2908 60.0868 11
 -8 7 -4 1.86375 57.5074 11
 -8 7 -5 336.217 76.0298 11
 -8 7 -6 330.891 77.3809 11
 -8 7 7 124.372 55.2882 15
 -8 7 -7 183.154 69.2199 11
 -8 7 8 69.1811 50.3972 15
 -8 7 -8 55.9848 52.9795 11
 -8 8 0 634.6 89.7205 11
 -8 8 -1 91.5193 61.107 11
 -8 8 2 29.3899 57.8834 15
 -8 8 -2 -41.5743 59.3253 11
 -8 8 3 29.473 58.7687 15
 -8 8 -3 30.8314 54.0237 11
 -8 8 4 129.84 66.9876 15
 -8 8 -4 44.6834 54.5487 15
 -8 8 -4 43.2266 55.9355 11
 -8 8 5 641.898 94.0579 15
 -8 8 -5 668.961 85.0236 15
 -8 8 -5 673.401 85.0737 11

_iucr_refine_instructions_details
;

    201709188.res created by SHELXL-2014/7

TITL 201709188 in Pbca #61
REM reset to Pbca #61
CELL 1.54184 7.376228 17.508056 28.072966 90 90 90
ZERR 8 0.000289 0.000515 0.001122 0 0 0
LATT 1
SYMM 0.5-X,-Y,0.5+Z
SYMM 0.5+X,0.5-Y,-Z
SYMM -X,0.5+Y,0.5-Z
SFAC C H F N O
UNIT 152 96 48 16 16
 
L.S. 4 0 0
PLAN  20
SIZE 0.13 0.16 0.18
MPLA C2 C3 C4 C5 C6 N1 C1 O1
MPLA C7 C8 C9 C10 C11 C12 C13 C14 C15 C16
HTAB N1 O2
HTAB C8 O1
BOND $h
conf
fmap 2
acta
REM <olex2.extras>
REM <HklSrc "%.\\201709188.hkl">
REM </olex2.extras>
 
WGHT    0.063700    0.562600
FVAR       2.87348
C1    1    0.572492    0.387281    0.611339    11.00000    0.05810    0.03771 =
         0.05343    0.00029   -0.00372    0.00156
C2    1    0.450671    0.397430    0.653873    11.00000    0.05343    0.04279 =
         0.05271    0.00225   -0.00460   -0.00504
C3    1    0.396360    0.334679    0.680046    11.00000    0.07874    0.04956 =
         0.07030    0.00702    0.00146   -0.01239
AFIX  43
H3    2    0.435425    0.285871    0.671951    11.00000   -1.20000
AFIX   0
C4    1    0.282619    0.346029    0.718551    11.00000    0.08322    0.07724 =
         0.06948    0.01709    0.00648   -0.02734
AFIX  43
H4    2    0.242495    0.304779    0.736564    11.00000   -1.20000
AFIX   0
C5    1    0.229995    0.418586    0.729776    11.00000    0.07085    0.09117 =
         0.06851    0.00343    0.01546   -0.00965
AFIX  43
H5    2    0.155997    0.427861    0.755967    11.00000   -1.20000
AFIX   0
C6    1    0.288956    0.477588    0.701460    11.00000    0.07931    0.07117 =
         0.06949    0.00187    0.01653    0.01281
AFIX  43
H6    2    0.251000    0.526822    0.708888    11.00000   -1.20000
AFIX   0
C7    1    0.685289    0.463387    0.542449    11.00000    0.04422    0.03702 =
         0.04911   -0.00108   -0.00300    0.00114
C8    1    0.718155    0.401681    0.513525    11.00000    0.06136    0.03518 =
         0.06158   -0.00576    0.00256    0.00025
AFIX  43
H8    2    0.696253    0.352737    0.525040    11.00000   -1.20000
AFIX   0
C9    1    0.783600    0.410745    0.467296    11.00000    0.06414    0.05062 =
         0.05852   -0.01645    0.00232    0.00507
AFIX  43
H9    2    0.805213    0.367985    0.448480    11.00000   -1.20000
AFIX   0
C10   1    0.815991    0.481516    0.449559    11.00000    0.05940    0.05727 =
         0.04484   -0.00627    0.00026    0.00251
AFIX  43
H10   2    0.858281    0.486963    0.418536    11.00000   -1.20000
AFIX   0
C11   1    0.785980    0.546904    0.477838    11.00000    0.04882    0.04663 =
         0.04696   -0.00073   -0.00320    0.00192
C12   1    0.723256    0.539493    0.525646    11.00000    0.04111    0.03751 =
         0.04588   -0.00119   -0.00397    0.00101
C13   1    0.703338    0.609176    0.551591    11.00000    0.05464    0.03730 =
         0.04919   -0.00218   -0.00199   -0.00030
C14   1    0.730675    0.678853    0.531407    11.00000    0.08182    0.03633 =
         0.05804   -0.00198    0.00099   -0.00087
AFIX  43
H14   2    0.709952    0.722943    0.549063    11.00000   -1.20000
AFIX   0
C15   1    0.789781    0.684447    0.484242    11.00000    0.09704    0.04027 =
         0.05990    0.00788    0.00004   -0.00504
AFIX  43
H15   2    0.809532    0.732207    0.470703    11.00000   -1.20000
AFIX   0
C16   1    0.818431    0.620263    0.458139    11.00000    0.07369    0.05583 =
         0.04615    0.00608    0.00123   -0.00219
AFIX  43
H16   2    0.859845    0.624452    0.426959    11.00000   -1.20000
AFIX   0
C17   1    0.704296    0.658207    0.632006    11.00000    0.07843    0.03479 =
         0.05030   -0.00485    0.00097   -0.00264
AFIX  13
H17   2    0.778492    0.696160    0.615324    11.00000   -1.20000
AFIX   0
C18   1    0.820147    0.619325    0.669415    11.00000    0.10272    0.05950 =
         0.07097    0.00291   -0.01539    0.00418
C19   1    0.537149    0.697623    0.651895    11.00000    0.10479    0.05296 =
         0.07018   -0.01192    0.01071    0.01132
F1    3    0.429506    0.651964    0.674653    11.00000    0.13330    0.09903 =
         0.16234   -0.00804    0.07606    0.00198
F2    3    0.444579    0.729573    0.617362    11.00000    0.13202    0.13919 =
         0.11247   -0.00397   -0.01234    0.07194
F3    3    0.582383    0.752018    0.681861    11.00000    0.14912    0.09710 =
         0.12896   -0.07127    0.01074    0.01389
F4    3    0.873835    0.665964    0.702922    11.00000    0.16060    0.10635 =
         0.08993    0.00171   -0.05342   -0.03079
F5    3    0.739653    0.562626    0.690389    11.00000    0.19796    0.09422 =
         0.12221    0.05634   -0.07097   -0.04798
F6    3    0.967342    0.592707    0.649436    11.00000    0.14556    0.23510 =
         0.13129    0.00459   -0.01406    0.11238
N1    4    0.604600    0.452645    0.587678    11.00000    0.05629    0.03112 =
         0.05360   -0.00322    0.00467    0.00112
AFIX  43
H1    2    0.571432    0.493708    0.602054    11.00000   -1.20000
AFIX   0
N2    4    0.397459    0.468238    0.663953    11.00000    0.06756    0.05026 =
         0.05883    0.00302    0.00934    0.00430
O1    5    0.629929    0.323737    0.600782    11.00000    0.11154    0.03916 =
         0.07637    0.00535    0.01930    0.01832
O2    5    0.648742    0.602599    0.599239    11.00000    0.08679    0.03603 =
         0.05017   -0.00651    0.00954   -0.00982
HKLF 4
 
REM  201709188 in Pbca #61
REM R1 =  0.0489 for    2224 Fo > 4sig(Fo)  and  0.0715 for all    3240 data
REM    262 parameters refined using      0 restraints
 
END  
     
WGHT      0.0636      0.5695 

REM Highest difference peak  0.269,  deepest hole -0.216,  1-sigma level  0.035
Q1    1   0.8565  0.5462  0.6496  11.00000  0.05    0.27
Q2    1   0.4109  0.6767  0.6372  11.00000  0.05    0.24
Q3    1   0.5289  0.6164  0.6970  11.00000  0.05    0.20
Q4    1   0.6785  0.5053  0.5307  11.00000  0.05    0.19
Q5    1   1.0144  0.6059  0.6494  11.00000  0.05    0.17
Q6    1   0.7467  0.5016  0.5389  11.00000  0.05    0.17
Q7    1   0.9560  0.6340  0.6722  11.00000  0.05    0.17
Q8    1   0.7254  0.5421  0.4994  11.00000  0.05    0.14
Q9    1   0.6557  0.5750  0.5371  11.00000  0.05    0.14
Q10   1   0.5048  0.7022  0.6904  11.00000  0.05    0.14
Q11   1   0.8051  0.5784  0.4684  11.00000  0.05    0.14
Q12   1   0.7234  0.3273  0.5769  11.00000  0.05    0.13
Q13   1   0.5642  0.7585  0.6454  11.00000  0.05    0.13
Q14   1   0.7434  0.6212  0.7068  11.00000  0.05    0.12
Q15   1   0.7475  0.5854  0.6011  11.00000  0.05    0.12
Q16   1   0.6654  0.5615  0.6107  11.00000  0.05    0.12
Q17   1   0.4115  0.5039  0.6414  11.00000  0.05    0.12
Q18   1   0.8213  0.5209  0.4702  11.00000  0.05    0.11
Q19   1   0.6242  0.6033  0.5822  11.00000  0.05    0.11
Q20   1   0.5173  0.3467  0.5998  11.00000  0.05    0.11

  REM The information below was added by Olex2.
  REM
  REM R1 = 0.0489 for 2224 Fo > 4sig(Fo) and 0.0715 for all 9165 data
  REM n/a parameters refined using n/a restraints
  REM Highest difference peak 0.27, deepest hole -0.22
  REM Mean Shift 0, Max Shift 0.000.

  REM +++ Tabular Listing of Refinement Information +++
  REM R1_all = 0.0715
  REM R1_gt = 0.0489
  REM wR_ref = 0.1414
  REM GOOF = 1.027
  REM Shift_max = 0.000
  REM Shift_mean = 0
  REM Reflections_all = 9165
  REM Reflections_gt = 2224
  REM Parameters = n/a
  REM Hole = -0.22
  REM Peak = 0.27
  REM Flack = n/a

  
;
_olex2_submission_special_instructions 'No special instructions were received'
_oxdiff_exptl_absorpt_empirical_details
;
Empirical correction (ABSPACK) includes:
- Absorption correction using spherical harmonics
- Frame scaling
;
_oxdiff_exptl_absorpt_empirical_full_max 1.308
_oxdiff_exptl_absorpt_empirical_full_min 0.824
